# Supplementary material for: Smaller clinical trials for decision making; a case study to show p-values are costly
Source: F1000Res. 2018 Sep 27;7:1176. Originally published 2018 Aug 2. [Version 2] doi: 10.12688/f1000research.15522.2 (PMC9555245; doi:10.12688/f1000research.15522.2)
Supplement: Data used for a simulation of Figure 2 [file f1000research-7-17883-s0000.tgz]

Archive with 1 entries (1 files):
- e6949917-776c-4d06-987c-ce5e12db02a4_Data.csv
