# Supplementary material for: Smaller clinical trials for decision making; a case study to show p-values are costly
Source: F1000Res. 2018 Sep 27;7:1176. Originally published 2018 Aug 2. [Version 2] doi: 10.12688/f1000research.15522.2 (PMC9555245; doi:10.12688/f1000research.15522.2)
Supplement: Data used for a simulation of Figure 2 [file f1000research-7-17883-s0000.tgz › e6949917-776c-4d06-987c-ce5e12db02a4_Data.csv]

sample.size	QALY	Costs	ICER	Costs.stan
100	925.1334193	-9087916.9	-9823.358134	-9.0879169
200	966.8440768	-9675511.284	-10007.31298	-9.675511284
300	889.0585106	-9370276.023	-10539.54932	-9.370276023
400	970.1534934	-10165102.84	-10477.82945	-10.16510284
600	854.0719449	-8710700.269	-10199.02401	-8.710700269
700	761.0969295	-9694477.498	-12737.50704	-9.694477498
100	872.4665985	-10279510.44	-11782.12491	-10.27951044
200	922.2324104	-10131397.79	-10985.73166	-10.13139779
300	967.0931307	-10021783.67	-10362.79067	-10.02178367
400	916.4017729	-9131872.284	-9964.922105	-9.131872284
500	756.8751992	-7250724.548	-9579.815213	-7.250724548
600	791.5881207	-8503292.076	-10742.0663	-8.503292076
700	786.4679751	-7397152.203	-9405.535174	-7.397152203
100	748.8025595	-7532876.891	-10059.89736	-7.532876891
200	984.2007786	-10328209.78	-10494.00692	-10.32820978
300	831.040369	-9298046.064	-11188.44091	-9.298046064
400	882.3964032	-9713217.308	-11007.77074	-9.713217308
500	748.467448	-7378084.331	-9857.588799	-7.378084331
600	739.642639	-8155771.893	-11026.63836	-8.155771893
700	1083.137948	-11782766.85	-10878.36214	-11.78276685
100	949.9992549	-9964171.897	-10488.61022	-9.964171897
200	924.5380797	-10141714.86	-10969.49393	-10.14171486
300	999.6524794	-11314729.91	-11318.66338	-11.31472991
400	900.0614571	-9441532.319	-10489.87516	-9.441532319
500	827.5864981	-9306067.019	-11244.82703	-9.306067019
600	931.0998829	-9433975.411	-10132.07668	-9.433975411
700	986.7194613	-10610450.09	-10753.25917	-10.61045009
100	873.9859278	-10823332.12	-12383.87458	-10.82333212
200	539.5631032	-4916515.203	-9112.030036	-4.916515203
300	871.4054566	-9199573.034	-10557.16712	-9.199573034
400	756.2871958	-8011140.224	-10592.72227	-8.011140224
500	807.1758771	-8275036.497	-10251.83821	-8.275036497
600	837.8533494	-9001372.624	-10743.37488	-9.001372624
700	967.3569897	-10667118.85	-11027.0758	-10.66711885
100	311.4749076	-6402872.614	-20556.62417	-6.402872614
200	953.363766	-10011249.58	-10500.97553	-10.01124958
300	960.3002607	-11434663.05	-11907.38305	-11.43466305
400	945.5635258	-9717397.417	-10276.83191	-9.717397417
500	994.4749784	-9923415.227	-9978.546915	-9.923415227
600	1007.368712	-10088736.86	-10014.93966	-10.08873686
700	949.8272133	-9541741.969	-10045.76605	-9.541741969
100	805.1868566	-9988251.316	-12404.88619	-9.988251316
200	798.1897027	-7751425.402	-9711.25708	-7.751425402
300	766.9873002	-7533654.539	-9822.39802	-7.533654539
400	1084.610335	-12867104.01	-11863.34262	-12.86710401
500	604.8163102	-5880475.389	-9722.746045	-5.880475389
600	919.5817103	-10500546.51	-11418.82923	-10.50054651
700	743.9957175	-7462309.462	-10030.04357	-7.462309462
100	832.6646875	-8357880.235	-10037.51013	-8.357880235
200	761.3060941	-8610706.98	-11310.44011	-8.61070698
300	905.035291	-8439107.526	-9324.617073	-8.439107526
400	879.8643077	-9206901.404	-10464.00146	-9.206901404
500	768.224576	-9246355.24	-12036.00552	-9.24635524
600	753.6737489	-8999320.521	-11940.60498	-8.999320521
700	816.4134375	-8578378.43	-10507.39495	-8.57837843
100	673.1977558	-7399574.561	-10991.68037	-7.399574561
200	820.7177009	-8176648.83	-9962.80307	-8.17664883
300	895.3591217	-10049808.18	-11224.33215	-10.04980818
400	802.8059143	-8162017.433	-10166.86261	-8.162017433
500	783.3021306	-8603350.029	-10983.43754	-8.603350029
600	949.5882921	-9786376.877	-10305.91569	-9.786376877
700	782.31523	-8554009.103	-10934.2229	-8.554009103
100	983.8428507	-11155347.84	-11338.54642	-11.15534784
200	774.6808903	-6913445.509	-8924.24945	-6.913445509
300	868.0947695	-9019059.717	-10389.48745	-9.019059717
400	1003.032832	-10896083.32	-10863.13725	-10.89608332
500	842.7815391	-7916199.758	-9392.943949	-7.916199758
600	953.2038188	-9321800.698	-9779.4412	-9.321800698
700	839.611061	-8890799.199	-10589.18779	-8.890799199
100	702.652593	-8520157.674	-12125.70445	-8.520157674
200	805.5936394	-9271872.012	-11509.36596	-9.271872012
300	589.3630088	-5539426.71	-9399.00643	-5.53942671
400	819.9186189	-8054871.535	-9823.989052	-8.054871535
500	878.3388359	-9597036.733	-10926.34908	-9.597036733
600	975.189126	-11394638.24	-11684.54194	-11.39463824
700	767.1403313	-8623988.119	-11241.73475	-8.623988119
100	749.7801788	-6294316.392	-8394.882354	-6.294316392
200	1004.927224	-10194553.03	-10144.56847	-10.19455303
300	853.2114054	-9624247.493	-11280.02677	-9.624247493
400	737.6420908	-7068190.858	-9582.141457	-7.068190858
500	882.4409288	-8653749.126	-9806.604436	-8.653749126
600	842.5695047	-9447954.456	-11213.26419	-9.447954456
700	829.3559321	-8353272.822	-10071.99985	-8.353272822
100	1132.253966	-11794148.91	-10416.52249	-11.79414891
200	957.3003611	-10936078.94	-11423.87425	-10.93607894
300	625.0443645	-6098737.676	-9757.287678	-6.098737676
400	795.3520889	-8529075.203	-10723.6472	-8.529075203
500	868.7851811	-9264360.216	-10663.57992	-9.264360216
600	947.3412574	-10787081.68	-11386.69048	-10.78708168
700	950.9957101	-10108223.34	-10629.09458	-10.10822334
100	972.1366054	-9778081.313	-10058.34083	-9.778081313
200	728.4349123	-7903806.619	-10850.39512	-7.903806619
300	854.7972006	-9133140.919	-10684.57046	-9.133140919
400	746.8024657	-8286410.046	-11095.85255	-8.286410046
500	1020.029401	-11324896.26	-11102.51945	-11.32489626
600	957.1315704	-9653896.822	-10086.2798	-9.653896822
700	894.0956439	-9894724.591	-11066.74063	-9.894724591
100	615.9135253	-5592099.58	-9079.358303	-5.59209958
200	866.9159296	-9167523.905	-10574.87075	-9.167523905
300	910.2896822	-10319896.68	-11336.93689	-10.31989668
400	623.723261	-6682474.919	-10713.84593	-6.682474919
500	899.766854	-8849845.51	-9835.709629	-8.84984551
600	825.2871521	-8420907.549	-10203.60916	-8.420907549
700	885.1441307	-9247274.786	-10447.19664	-9.247274786
100	684.3133194	-6807073.534	-9947.305338	-6.807073534
200	1238.482157	-13761538.44	-11111.61624	-13.76153844
300	1105.158401	-12474160.9	-11287.21537	-12.4741609
400	791.0911701	-8633809.699	-10913.79859	-8.633809699
500	915.4004154	-10336362.86	-11291.63007	-10.33636286
600	990.6082701	-10181342.89	-10277.86987	-10.18134289
700	840.8546806	-8357515.553	-9939.310258	-8.357515553
100	1088.715121	-13015928.44	-11955.31154	-13.01592844
200	864.1309813	-9062333.467	-10487.22203	-9.062333467
300	787.0285257	-7775469.722	-9879.527194	-7.775469722
400	727.6762612	-7719352.85	-10608.2241	-7.71935285
500	783.2958675	-9004986.679	-11496.27753	-9.004986679
600	842.1036306	-8879879.841	-10544.87776	-8.879879841
700	903.5667369	-8733464.784	-9665.54481	-8.733464784
100	772.8240866	-8980746.023	-11620.68597	-8.980746023
200	728.4396228	-7174746.353	-9849.472939	-7.174746353
300	853.8150596	-8086380.361	-9470.880455	-8.086380361
400	880.8998789	-10743895.83	-12196.50052	-10.74389583
500	873.3190095	-9073376.839	-10389.5332	-9.073376839
600	970.3502616	-10560320.07	-10882.99812	-10.56032007
700	994.7535125	-10782927.85	-10839.79872	-10.78292785
100	476.9731415	-3685815.148	-7727.510895	-3.685815148
200	899.4393624	-8367901.907	-9303.464198	-8.367901907
300	677.4208636	-6464559.933	-9542.900551	-6.464559933
400	669.935571	-6761866.456	-10093.30859	-6.761866456
500	757.514801	-7937436.955	-10478.25989	-7.937436955
600	709.4725001	-7197725.828	-10145.17945	-7.197725828
700	896.1739731	-9944269.405	-11096.36042	-9.944269405
100	509.194495	-3940921.809	-7739.521633	-3.940921809
200	843.1455492	-9021394.789	-10699.68856	-9.021394789
300	493.0802075	-4593466.105	-9315.859843	-4.593466105
400	747.663107	-7709647.411	-10311.65954	-7.709647411
500	850.0222666	-8347580.16	-9820.425285	-8.34758016
600	699.2769258	-6997438.807	-10006.67768	-6.997438807
700	911.9998552	-9670313.38	-10603.41548	-9.67031338
100	862.7810992	-9630655.092	-11162.33898	-9.630655092
200	814.97837	-10847751.78	-13310.47814	-10.84775178
300	692.9714494	-6561266.557	-9468.30719	-6.561266557
400	973.8753853	-10795153.95	-11084.73847	-10.79515395
500	861.5884372	-9095508.027	-10556.67374	-9.095508027
600	871.4553434	-9299231.92	-10670.92191	-9.29923192
700	898.9196372	-8808011.358	-9798.441366	-8.808011358
100	900.1580384	-11095222.14	-12325.8602	-11.09522214
200	812.98454	-7977837.626	-9813.025012	-7.977837626
300	787.5934874	-9337052.026	-11855.16663	-9.337052026
400	635.9776593	-6327176.82	-9948.740695	-6.32717682
500	1172.291824	-11916600.1	-10165.21642	-11.9166001
600	855.9030459	-9221106.657	-10773.54112	-9.221106657
700	844.7740799	-9493434.193	-11237.83792	-9.493434193
100	800.8747198	-9569658.892	-11949.00857	-9.569658892
200	561.5618959	-5347791.428	-9523.066766	-5.347791428
300	648.4706794	-7217104.248	-11129.42262	-7.217104248
400	939.6638715	-10581278.5	-11260.7059	-10.5812785
500	845.4816334	-8665334.936	-10248.99252	-8.665334936
600	827.3938173	-9001634.832	-10879.50459	-9.001634832
700	935.9200689	-10599575.53	-11325.29997	-10.59957553
100	423.4015973	-6182300.076	-14601.50391	-6.182300076
200	744.9544323	-8849410.822	-11879.13037	-8.849410822
300	677.7880009	-6698720.575	-9883.209155	-6.698720575
400	802.3277821	-8770755.747	-10931.6366	-8.770755747
500	977.0877761	-10209345.64	-10448.74974	-10.20934564
600	821.2999952	-8706874.396	-10601.33258	-8.706874396
700	812.0011841	-8218805.047	-10121.66633	-8.218805047
100	1222.304202	-13985092.05	-11441.58061	-13.98509205
200	1004.156046	-12753121.99	-12700.3388	-12.75312199
300	764.6356128	-7079593.763	-9258.781104	-7.079593763
400	817.923861	-8481857.257	-10369.98388	-8.481857257
500	799.9491401	-8680319.573	-10851.08932	-8.680319573
600	912.0807701	-9832904.218	-10780.73844	-9.832904218
700	898.6604459	-9966334.492	-11090.21159	-9.966334492
100	693.220657	-6892731.488	-9943.05553	-6.892731488
200	781.1541729	-7644009.988	-9785.533065	-7.644009988
300	919.2116905	-9821242.214	-10684.41831	-9.821242214
400	820.771825	-8124733.082	-9898.893743	-8.124733082
500	875.7576825	-10316992.47	-11780.6474	-10.31699247
600	851.805464	-8838149.357	-10375.78383	-8.838149357
700	823.3712115	-8352980.18	-10144.85333	-8.35298018
100	1082.580784	-12173968.47	-11245.32104	-12.17396847
200	741.8716642	-8752208.869	-11797.47022	-8.752208869
300	865.7268207	-7652964.065	-8839.929505	-7.652964065
400	1015.819747	-10607835.1	-10442.63525	-10.6078351
500	933.1098887	-10794687.32	-11568.50597	-10.79468732
600	939.8482202	-10349191.24	-11011.55593	-10.34919124
700	843.5153718	-8965668.561	-10628.93323	-8.965668561
100	1301.632517	-14253982.75	-10950.85023	-14.25398275
200	580.2062612	-7186136.297	-12385.48561	-7.186136297
300	897.9971265	-7819026.896	-8707.184762	-7.819026896
400	919.8887584	-10673578.3	-11603.11853	-10.6735783
500	882.4917718	-9302086.385	-10540.70608	-9.302086385
600	887.9416264	-9512118.361	-10712.5492	-9.512118361
700	895.9304537	-9587346.142	-10700.9937	-9.587346142
100	557.3503487	-6628680.895	-11893.2031	-6.628680895
200	802.3089612	-7406484.16	-9231.461343	-7.40648416
300	877.0616345	-10384487.79	-11840.08897	-10.38448779
400	893.8736932	-10116554.94	-11317.65597	-10.11655494
500	861.5653495	-8896967.858	-10326.51541	-8.896967858
600	981.6075331	-10777124.79	-10979.05673	-10.77712479
700	692.675465	-7127791.243	-10290.23201	-7.127791243
100	1267.126803	-12736333.5	-10051.34882	-12.7363335
200	634.6178967	-6112040.47	-9631.05595	-6.11204047
300	979.3273066	-10286723.29	-10503.8665	-10.28672329
400	826.8743425	-8129029.41	-9831.033559	-8.12902941
500	805.2682401	-8061111.532	-10010.46748	-8.061111532
600	910.3942344	-9299236.872	-10214.51644	-9.299236872
700	957.6017485	-10070719.58	-10516.60525	-10.07071958
100	492.9483352	-4406760.088	-8939.598276	-4.406760088
200	1201.495009	-11752719.61	-9781.746508	-11.75271961
300	971.6536477	-11250610.03	-11578.82756	-11.25061003
400	846.7189939	-9610190.394	-11349.91711	-9.610190394
500	915.5394843	-9674466.005	-10566.95661	-9.674466005
600	1003.398715	-10865873.92	-10829.06901	-10.86587392
700	924.5452023	-9874962.042	-10680.88614	-9.874962042
100	681.0866901	-6693117.446	-9827.115319	-6.693117446
200	921.3203959	-9884129.063	-10728.22127	-9.884129063
300	936.2104983	-9996718.888	-10677.85387	-9.996718888
400	837.804695	-9890459.584	-11805.20907	-9.890459584
500	940.6567247	-9926612.787	-10552.85369	-9.926612787
600	785.7852197	-8153841.94	-10376.68021	-8.15384194
700	866.9870619	-9806953.204	-11311.53351	-9.806953204
100	855.7400812	-9274378.764	-10837.84547	-9.274378764
200	981.0175586	-10020572.01	-10214.46754	-10.02057201
300	1073.257423	-12336293.29	-11494.25387	-12.33629329
400	885.842289	-10183602.12	-11495.9539	-10.18360212
500	912.9395021	-11162259.45	-12226.72414	-11.16225945
600	785.2919644	-8113362.5	-10331.65099	-8.1133625
700	758.5412686	-8129883.958	-10717.78728	-8.129883958
100	1206.561336	-12533731.42	-10387.97701	-12.53373142
200	986.760975	-10698672.72	-10842.21305	-10.69867272
300	919.2848446	-9055426.397	-9850.512005	-9.055426397
400	1133.09562	-13461330.49	-11880.13638	-13.46133049
500	841.4629737	-8775755.228	-10429.16385	-8.775755228
600	963.0492293	-10009874.08	-10393.9381	-10.00987408
700	937.4036902	-9698425.303	-10346.04984	-9.698425303
100	849.3915423	-9814584.83	-11554.84172	-9.81458483
200	742.5497815	-8455895.055	-11387.64735	-8.455895055
300	680.5479198	-7412155.437	-10891.45264	-7.412155437
400	782.4025551	-7723293.575	-9871.253007	-7.723293575
500	904.9937905	-9145141.929	-10105.19854	-9.145141929
600	921.4730832	-9613013.955	-10432.22437	-9.613013955
700	922.7738061	-10170218.3	-11021.35565	-10.1702183
100	927.6943562	-10309708.82	-11113.26025	-10.30970882
200	1007.502621	-10069169.38	-9994.186791	-10.06916938
300	872.5021185	-10835385.99	-12418.75034	-10.83538599
400	933.4189519	-10888537.21	-11665.21977	-10.88853721
500	679.4872792	-6968207.019	-10255.09562	-6.968207019
600	727.4350451	-7105362.81	-9767.693842	-7.10536281
700	790.5263147	-8358640.188	-10573.5129	-8.358640188
100	761.3606387	-10667140.37	-14010.62759	-10.66714037
200	1000.38681	-11906030.44	-11901.42685	-11.90603044
300	617.3975023	-6043619.767	-9788.863324	-6.043619767
400	994.075238	-10050732.93	-10110.63605	-10.05073293
500	781.2103326	-8757628.978	-11210.33429	-8.757628978
600	793.1892641	-8389400.713	-10576.79559	-8.389400713
700	766.6993471	-8365005.622	-10910.41182	-8.365005622
100	906.9776604	-8999093.992	-9922.067968	-8.999093992
200	941.1100008	-9118797.525	-9689.406677	-9.118797525
300	968.8001646	-9923633.165	-10243.21994	-9.923633165
400	977.4893262	-9981822.386	-10211.69451	-9.981822386
500	891.1225453	-8937689.847	-10029.69782	-8.937689847
600	909.5079393	-9880306.919	-10863.35423	-9.880306919
700	790.6877664	-8824328.457	-11160.31995	-8.824328457
100	1019.191866	-9729672.287	-9546.457948	-9.729672287
200	862.0132651	-10839663.59	-12574.82225	-10.83966359
300	911.6771094	-10762743.02	-11805.43298	-10.76274302
400	716.6241536	-6943602.062	-9689.321839	-6.943602062
500	979.7541582	-11707359.62	-11949.28291	-11.70735962
600	891.6409259	-10981344.39	-12315.88196	-10.98134439
700	876.4380473	-8314604.27	-9486.813467	-8.31460427
100	924.9572934	-8039568.244	-8691.826424	-8.039568244
200	816.6842006	-10013274.35	-12260.88902	-10.01327435
300	852.8982329	-9251424.464	-10847.04377	-9.251424464
400	736.2733021	-7147025.476	-9707.027888	-7.147025476
500	934.3164988	-10884394.08	-11649.57923	-10.88439408
600	1041.31535	-10694439.8	-10270.12595	-10.6944398
700	801.2633737	-8513175.773	-10624.69102	-8.513175773
100	948.0131996	-9902836.289	-10445.8844	-9.902836289
200	963.4247267	-9861230.053	-10235.59992	-9.861230053
300	855.378178	-9283290.244	-10852.84905	-9.283290244
400	857.092064	-7832562.683	-9138.531334	-7.832562683
500	758.7715824	-7909310.685	-10423.8362	-7.909310685
600	840.7310305	-9067923.027	-10785.75989	-9.067923027
700	935.2448345	-9862009.99	-10544.84305	-9.86200999
100	868.7294105	-9451685.257	-10879.89556	-9.451685257
200	755.5071669	-8829462.997	-11686.80243	-8.829462997
300	845.2293792	-9532139.623	-11277.57726	-9.532139623
400	967.8263266	-8832735.962	-9126.364637	-8.832735962
500	959.2215198	-11308480.54	-11789.22731	-11.30848054
600	739.7072817	-7404987.906	-10010.7003	-7.404987906
700	935.4806422	-10146950.86	-10846.77802	-10.14695086
100	1040.967584	-11169192.75	-10729.6259	-11.16919275
200	857.182846	-8410794.979	-9812.136371	-8.410794979
300	702.4269943	-6856698.708	-9761.439642	-6.856698708
400	755.4814555	-8576476.488	-11352.33225	-8.576476488
500	744.1084822	-7505636.379	-10086.7502	-7.505636379
600	809.1648355	-8509728.918	-10516.68158	-8.509728918
700	830.762555	-8440247.497	-10159.63881	-8.440247497
100	882.3738748	-7021752.676	-7957.797569	-7.021752676
200	905.6327896	-10039876.24	-11086.03438	-10.03987624
300	861.9074069	-9433176.093	-10944.53536	-9.433176093
400	892.8231251	-10156855.26	-11376.11132	-10.15685526
500	640.9761473	-5926818.049	-9246.550084	-5.926818049
600	919.2132906	-9551894.901	-10391.38032	-9.551894901
700	813.091888	-8410389.378	-10343.7133	-8.410389378
100	735.2440202	-7211836.035	-9808.765304	-7.211836035
200	787.5175681	-8702366.928	-11050.37815	-8.702366928
300	866.884979	-9035026.281	-10422.40493	-9.035026281
400	765.324294	-7724286.264	-10092.82774	-7.724286264
500	883.4846584	-8654046.783	-9795.356038	-8.654046783
600	944.0132061	-9396692.246	-9953.983891	-9.396692246
700	918.4770424	-9911497.512	-10791.23054	-9.911497512
100	380.1251618	-3580655.273	-9419.674445	-3.580655273
200	919.2483807	-9949699.593	-10823.73361	-9.949699593
300	799.8248954	-8856290.331	-11072.78653	-8.856290331
400	936.3638809	-10002650.78	-10682.43979	-10.00265078
500	842.727277	-9956018.919	-11814.04612	-9.956018919
600	792.7777329	-9110666.507	-11492.08174	-9.110666507
700	1020.132246	-10341668.89	-10137.57669	-10.34166889
100	523.0918451	-6119847.104	-11699.37395	-6.119847104
200	980.1080803	-9861801.572	-10061.95314	-9.861801572
300	984.2692583	-10633029.8	-10802.96851	-10.6330298
400	788.308277	-8842377.465	-11216.90298	-8.842377465
500	1033.621265	-11107103.01	-10745.81511	-11.10710301
600	886.4982556	-8995941.879	-10147.72654	-8.995941879
700	1004.000264	-10667864.85	-10625.3606	-10.66786485
100	481.3219612	-6093482.296	-12659.88836	-6.093482296
200	1133.892852	-10043764.67	-8857.772278	-10.04376467
300	822.2274714	-8182061.709	-9951.092603	-8.182061709
400	678.1006396	-6424304.598	-9473.969235	-6.424304598
500	885.5494507	-9863006.504	-11137.72528	-9.863006504
600	961.2294986	-11210436.95	-11662.60187	-11.21043695
700	813.4311582	-8687928.136	-10680.59423	-8.687928136
100	965.4248467	-9938714.402	-10294.65363	-9.938714402
200	973.9193563	-8104646.606	-8321.681413	-8.104646606
300	732.6005129	-7304525.069	-9970.679709	-7.304525069
400	832.8388626	-8211815.362	-9860.029029	-8.211815362
500	754.1928011	-8443800.637	-11195.81177	-8.443800637
600	809.4261913	-8973613.148	-11086.38841	-8.973613148
700	799.797149	-8106737.358	-10135.99182	-8.106737358
100	1008.963702	-9905551.611	-9817.550014	-9.905551611
200	879.5528772	-10140193.77	-11528.80518	-10.14019377
300	904.5944351	-9724038.39	-10749.61111	-9.72403839
400	894.5327027	-9898475.481	-11065.52667	-9.898475481
500	707.2868261	-6456665.967	-9128.780191	-6.456665967
600	952.7229699	-10064552.57	-10563.98648	-10.06455257
700	977.6483532	-10506061.7	-10746.25827	-10.5060617
100	783.8140417	-7610327.453	-9709.353301	-7.610327453
200	941.5575044	-9616314.724	-10213.1996	-9.616314724
300	935.0854789	-9175466.028	-9812.435584	-9.175466028
400	968.4256543	-10458438.94	-10799.42367	-10.45843894
600	876.070501	-9266117.388	-10576.90834	-9.266117388
700	784.6940395	-9011385.194	-11483.94755	-9.011385194
100	890.6444966	-11360535.41	-12755.40965	-11.36053541
200	955.7076399	-11131563.53	-11647.45688	-11.13156353
300	959.0105296	-9873554.584	-10295.56431	-9.873554584
400	867.5121379	-9853611.734	-11358.47132	-9.853611734
500	791.312537	-7236976.26	-9145.534692	-7.23697626
600	779.9392764	-8663300.991	-11107.66088	-8.663300991
700	766.8223695	-8191922.991	-10682.94734	-8.191922991
100	691.5957577	-7017984.508	-10147.52394	-7.017984508
200	992.8610769	-9812109.242	-9882.660797	-9.812109242
300	814.2465981	-8520835.837	-10464.68706	-8.520835837
400	879.0413936	-9521762.46	-10831.98417	-9.52176246
500	706.3365205	-8587161.484	-12157.32336	-8.587161484
600	709.1771611	-8039881.762	-11336.9158	-8.039881762
700	1055.496005	-11787237.51	-11167.48662	-11.78723751
100	899.2672906	-9824617.598	-10925.13616	-9.824617598
200	926.641957	-10261821.74	-11074.20365	-10.26182174
300	999.0523748	-11503104.12	-11514.01509	-11.50310412
400	907.4147195	-10085846.02	-11114.92441	-10.08584602
500	855.78907	-8783088.56	-10263.14646	-8.78308856
600	896.4509634	-10001628.33	-11156.91626	-10.00162833
700	1012.875934	-10169296.98	-10040.02231	-10.16929698
100	1141.077804	-11332544.18	-9931.438631	-11.33254418
200	552.2991512	-5381346.874	-9743.536383	-5.381346874
300	907.9831827	-9635586.768	-10612.07625	-9.635586768
400	796.9715263	-8025040.052	-10069.41878	-8.025040052
500	786.5364404	-9019795.124	-11467.73965	-9.019795124
600	849.5937805	-9112220.782	-10725.38546	-9.112220782
700	1010.581835	-10446811.92	-10337.42301	-10.44681192
100	418.4570163	-7339454.561	-17539.32728	-7.339454561
200	876.3039117	-9898873.237	-11296.16461	-9.898873237
300	925.0887141	-11005944.56	-11897.17741	-11.00594456
400	963.7037934	-9299437.809	-9649.684761	-9.299437809
500	945.6444823	-10471418.41	-11073.31414	-10.47141841
600	975.5494773	-10409429.19	-10670.32419	-10.40942919
700	950.2625026	-9571608.928	-10072.59457	-9.571608928
100	913.3892484	-9823288.753	-10754.76723	-9.823288753
200	747.9859228	-7584203.379	-10139.50015	-7.584203379
300	777.7363555	-7603992.48	-9777.08246	-7.60399248
400	1101.179495	-12625664.14	-11465.58231	-12.62566414
500	577.8523371	-6134513.5	-10616.05726	-6.1345135
600	883.8058268	-10417728.36	-11787.34971	-10.41772836
700	749.7914932	-7157337.083	-9545.769921	-7.157337083
100	842.5648342	-8287633.338	-9836.196577	-8.287633338
200	770.0440917	-10019627.48	-13011.75814	-10.01962748
300	810.7002732	-8677903.53	-10704.20699	-8.67790353
400	816.5848513	-8846979.589	-10834.12162	-8.846979589
500	784.2140432	-8466742.8	-10796.46925	-8.4667428
600	725.6026587	-8332949.656	-11484.1774	-8.332949656
700	800.3095821	-9043252.038	-11299.69232	-9.043252038
100	826.5209586	-9041679.547	-10939.44376	-9.041679547
200	851.7946212	-9154218.541	-10746.97857	-9.154218541
300	883.5747421	-9464415.715	-10711.50551	-9.464415715
400	857.2629344	-8225918.549	-9595.56073	-8.225918549
500	740.5916969	-9119021.798	-12313.15695	-9.119021798
600	905.244925	-10172589.44	-11237.38909	-10.17258944
700	817.2002595	-8222873.774	-10062.25057	-8.222873774
100	950.1497877	-12005789.34	-12635.68071	-12.00578934
200	739.9211266	-7370234.73	-9960.838344	-7.37023473
300	847.973735	-8606963.445	-10150.03542	-8.606963445
400	989.1462613	-10514507.66	-10629.88162	-10.51450766
500	826.363403	-7692722.882	-9309.128228	-7.692722882
600	948.4685169	-9660117.862	-10184.96417	-9.660117862
700	840.6232721	-9263463.978	-11019.75675	-9.263463978
100	765.4119664	-8612400.586	-11251.98059	-8.612400586
200	846.2172917	-9670925.979	-11428.41924	-9.670925979
300	588.1934694	-5297229.562	-9005.930596	-5.297229562
400	790.531811	-8376115.258	-10595.54485	-8.376115258
500	877.6513543	-9434448.989	-10749.65468	-9.434448989
600	984.8994574	-10500978.17	-10661.97985	-10.50097817
700	790.9531694	-8735897.533	-11044.77215	-8.735897533
100	595.3451179	-6602101.045	-11089.53588	-6.602101045
200	994.4749853	-10590037.91	-10648.87309	-10.59003791
300	846.3181905	-9771197.713	-11545.53668	-9.771197713
400	697.0670504	-7251181.186	-10402.41564	-7.251181186
500	892.5744189	-9121256.153	-10219.04276	-9.121256153
600	888.7977673	-9848983.034	-11081.24187	-9.848983034
700	827.2206551	-9059856.422	-10952.16417	-9.059856422
100	1096.232347	-10255764.37	-9355.465925	-10.25576437
200	936.7790333	-10281332.31	-10975.19473	-10.28133231
300	629.7787153	-6299821.813	-10003.23075	-6.299821813
400	816.1146548	-8816225.595	-10802.68017	-8.816225595
500	851.54538	-10020882.93	-11767.87893	-10.02088293
600	948.6899722	-10475641.85	-11042.21839	-10.47564185
700	950.9311394	-9817502.575	-10324.09411	-9.817502575
100	900.2808825	-10535015.32	-11701.9205	-10.53501532
200	757.2955637	-7736397.296	-10215.82281	-7.736397296
300	826.5631076	-9016553.089	-10908.48721	-9.016553089
400	749.7425148	-8330816.569	-11111.57018	-8.330816569
500	1047.113317	-10873740.26	-10384.49238	-10.87374026
600	965.1411403	-9773609.762	-10126.61191	-9.773609762
700	892.2929233	-9751164.285	-10928.20982	-9.751164285
100	577.6169888	-5625031.474	-9738.341467	-5.625031474
200	934.4955118	-9037698.584	-9671.205982	-9.037698584
300	928.6778531	-11184917.28	-12043.91516	-11.18491728
400	646.8320155	-6719148.134	-10387.77917	-6.719148134
500	913.8106846	-8627129.263	-9440.827743	-8.627129263
600	842.2678244	-8407552.103	-9982.041174	-8.407552103
700	914.6680592	-9548784.241	-10439.61702	-9.548784241
100	665.9481584	-6172436.574	-9268.644258	-6.172436574
200	1289.680726	-13592525.61	-10539.45006	-13.59252561
300	1207.730323	-11941654.94	-9887.683298	-11.94165494
400	849.574847	-8874074.005	-10445.3116	-8.874074005
500	920.4118188	-9781062.479	-10626.83277	-9.781062479
600	1014.573845	-10669836.3	-10516.56944	-10.6698363
700	861.5154138	-9248245.699	-10734.85808	-9.248245699
100	1069.556175	-11837549.52	-11067.72117	-11.83754952
200	853.3073993	-8335623.98	-9768.606234	-8.33562398
300	796.4928679	-8117945.856	-10192.11368	-8.117945856
400	744.2717321	-8070516.664	-10843.50824	-8.070516664
500	794.81071	-8184933.384	-10297.96564	-8.184933384
600	852.8947579	-8607482.392	-10092.08031	-8.607482392
700	877.8589609	-9014370.61	-10268.58643	-9.01437061
100	776.44005	-8789828.309	-11320.67867	-8.789828309
200	716.1880335	-7146328.127	-9978.284743	-7.146328127
300	881.4846393	-8527946.601	-9674.526612	-8.527946601
400	953.8660888	-9532739.274	-9993.791987	-9.532739274
500	851.7254837	-9552741.604	-11215.75177	-9.552741604
600	961.3896833	-10205354.56	-10615.21123	-10.20535456
700	923.7518759	-11325526.38	-12260.35549	-11.32552638
100	575.167073	-4124776.714	-7171.440974	-4.124776714
200	833.6417405	-9388453.707	-11261.97652	-9.388453707
300	646.2885922	-6702863.528	-10371.31648	-6.702863528
400	664.8278371	-6516302.496	-9801.488645	-6.516302496
500	783.7205923	-8094014.37	-10327.67858	-8.09401437
600	705.1558967	-7378527.69	-10463.68289	-7.37852769
700	871.7519142	-9886574.512	-11341.04136	-9.886574512
100	531.5306928	-3856188.6	-7254.874746	-3.8561886
200	831.0696225	-9353401.693	-11254.65477	-9.353401693
300	516.5936701	-4986586.604	-9652.82173	-4.986586604
400	728.4109897	-6964156.403	-9560.751419	-6.964156403
500	806.6036497	-8616574.89	-10682.53893	-8.61657489
600	738.349971	-7183818.222	-9729.557126	-7.183818222
700	916.8064556	-9846575.075	-10740.08043	-9.846575075
100	969.2787556	-11750140.88	-12122.56104	-11.75014088
200	801.1434189	-9514621.598	-11876.30251	-9.514621598
300	689.5491279	-6689179.563	-9700.802006	-6.689179563
400	1021.138924	-11093860.42	-10864.20286	-11.09386042
500	833.5056237	-8417896.679	-10099.38798	-8.417896679
600	895.4172734	-9234688.869	-10313.27979	-9.234688869
700	812.5166813	-8970639.253	-11040.5601	-8.970639253
100	835.5950267	-10673910.82	-12774.02387	-10.67391082
200	755.6509653	-8382293.567	-11092.8113	-8.382293567
300	736.7969043	-8361477.495	-11348.41562	-8.361477495
400	644.0301495	-6664230.275	-10347.69922	-6.664230275
500	1156.274315	-12089873.06	-10455.88656	-12.08987306
600	839.5000622	-9082654.927	-10819.12359	-9.082654927
700	845.0690012	-9254837.23	-10951.57581	-9.25483723
100	1026.712543	-10471009.86	-10198.57986	-10.47100986
200	585.3112953	-5285509.106	-9030.253045	-5.285509106
300	634.702777	-7967629.649	-12553.32407	-7.967629649
400	971.4844289	-10112715.02	-10409.54926	-10.11271502
500	782.358109	-8372168.838	-10701.19775	-8.372168838
600	833.5649417	-9550694.92	-11457.64948	-9.55069492
700	950.8312302	-10556452.42	-11102.34086	-10.55645242
100	280.3011109	-4994449.652	-17818.15861	-4.994449652
200	763.1302686	-8562283.712	-11219.95033	-8.562283712
300	628.0831615	-6318731.101	-10060.34151	-6.318731101
400	823.2428582	-8613532.197	-10462.92976	-8.613532197
500	974.9094522	-10388800.88	-10656.17002	-10.38880088
600	835.6399308	-9426139.595	-11280.14501	-9.426139595
700	801.3001089	-9076838.282	-11327.6389	-9.076838282
100	1089.223609	-13301647.37	-12212.04467	-13.30164737
200	978.2705806	-10993734.71	-11237.92836	-10.99373471
300	845.8896011	-7886846.566	-9323.730373	-7.886846566
400	846.4332946	-7930227.606	-9368.992993	-7.930227606
500	762.3230451	-8006182.537	-10502.34882	-8.006182537
600	887.2434836	-10545882.91	-11886.12045	-10.54588291
700	920.9649487	-9557786.035	-10378.01281	-9.557786035
100	708.972047	-8146441.381	-11490.49728	-8.146441381
200	822.2163373	-7070784.383	-8599.664178	-7.070784383
300	952.5070893	-10259266.65	-10770.80345	-10.25926665
400	830.6860008	-8198863.016	-9869.990596	-8.198863016
500	872.8436308	-9873131.963	-11311.45559	-9.873131963
600	819.9470172	-8461325.983	-10319.35699	-8.461325983
700	791.1003076	-7932050.355	-10026.60507	-7.932050355
100	1041.740743	-12057465.28	-11574.34358	-12.05746528
200	760.7259526	-8161841.713	-10729.01705	-8.161841713
300	843.6775037	-7762774.978	-9201.116475	-7.762774978
400	1041.592982	-11081595.78	-10639.08453	-11.08159578
500	931.5747671	-10444979.93	-11212.17566	-10.44497993
600	983.9418532	-10163129.65	-10328.99416	-10.16312965
700	797.8785267	-9728280.915	-12192.68421	-9.728280915
100	1292.735637	-14964035.11	-11575.47969	-14.96403511
200	608.2952865	-6913028.608	-11364.59342	-6.913028608
300	946.5105881	-8629498.751	-9117.170858	-8.629498751
400	938.6823637	-10138182.92	-10800.4404	-10.13818292
500	879.8083467	-9552602.638	-10857.59492	-9.552602638
600	872.1133269	-9386461.544	-10762.89199	-9.386461544
700	840.6106979	-9374053.955	-11151.48068	-9.374053955
100	599.339152	-6968746.637	-11627.38429	-6.968746637
200	809.5480383	-8097064.076	-10001.95627	-8.097064076
300	881.7054576	-8879495.799	-10070.81869	-8.879495799
400	908.6159614	-9335570.935	-10274.49586	-9.335570935
500	867.1436137	-9488606.463	-10942.37023	-9.488606463
600	974.6336299	-10076166.17	-10338.41421	-10.07616617
700	718.575134	-6967530.938	-9696.315122	-6.967530938
100	1286.622511	-13191176.74	-10252.56175	-13.19117674
200	644.277681	-6467343.27	-10038.13024	-6.46734327
300	988.8962402	-10467292.47	-10584.82381	-10.46729247
400	816.4089631	-8064962.276	-9878.581251	-8.064962276
500	781.7586098	-8445798.633	-10803.58889	-8.445798633
600	901.3605445	-9057892.838	-10049.13394	-9.057892838
700	957.3632407	-9907840.893	-10349.09267	-9.907840893
100	536.7646222	-4921105.941	-9168.08921	-4.921105941
200	1125.256694	-12206285.84	-10847.55674	-12.20628584
300	984.440562	-11584864.62	-11767.96758	-11.58486462
400	885.7590304	-9187582.273	-10372.55276	-9.187582273
500	882.8986174	-9325763.65	-10562.6665	-9.32576365
600	1001.17089	-10886894.28	-10874.16183	-10.88689428
700	903.291853	-9876813.314	-10934.24377	-9.876813314
100	743.243365	-7830914.377	-10536.13762	-7.830914377
200	941.6499438	-8783217.785	-9327.476567	-8.783217785
300	913.9601887	-10193584.32	-11153.20388	-10.19358432
400	857.8486543	-10469568.53	-12204.44711	-10.46956853
500	947.2502363	-9263421.963	-9779.276486	-9.263421963
600	792.0659374	-7730377.413	-9759.764999	-7.730377413
700	850.33498	-10213475.86	-12011.12044	-10.21347586
100	802.2688503	-9848069.786	-12275.27379	-9.848069786
200	965.9078332	-9953799.878	-10305.12388	-9.953799878
300	1052.249921	-11977217.26	-11382.48341	-11.97721726
400	925.1052725	-10453819.17	-11300.14008	-10.45381917
500	968.6415851	-10641626.55	-10986.1343	-10.64162655
600	807.8312286	-7872491.858	-9745.218529	-7.872491858
700	734.9231412	-7955817.584	-10825.37362	-7.955817584
100	1181.108561	-12690980.63	-10744.97387	-12.69098063
200	998.5012567	-10754224.89	-10770.3669	-10.75422489
300	883.029805	-8568598.065	-9703.634029	-8.568598065
400	1148.262053	-13575373.2	-11822.53925	-13.5753732
500	822.5721683	-8723512.907	-10605.1642	-8.723512907
600	950.7141085	-9647997.855	-10148.15891	-9.647997855
700	925.8669239	-10091499.12	-10899.51359	-10.09149912
100	828.6666821	-10888494.4	-13139.77578	-10.8884944
200	758.1501454	-9102723.897	-12006.49232	-9.102723897
300	667.6144908	-6533142.74	-9785.801281	-6.53314274
400	818.4409566	-7416913.228	-9062.245929	-7.416913228
500	909.5571058	-9593923.074	-10547.90624	-9.593923074
600	892.303964	-9555262.145	-10708.52818	-9.555262145
700	926.2039755	-9708760.729	-10482.31382	-9.708760729
100	931.9542902	-10846789.53	-11638.75702	-10.84678953
200	960.8919591	-10155667.7	-10569.00061	-10.1556677
300	841.8351678	-10052173.49	-11940.78589	-10.05217349
400	968.7312422	-11245289.34	-11608.26538	-11.24528934
500	674.5687759	-7630115.55	-11311.10099	-7.63011555
600	717.6599859	-7549700.723	-10519.88528	-7.549700723
700	794.3061476	-8153065.194	-10264.38637	-8.153065194
100	512.5403999	-6943428.829	-13547.08591	-6.943428829
200	1023.190665	-11008384.83	-10758.87926	-11.00838483
300	598.9124009	-5961902.616	-9954.548623	-5.961902616
400	948.1011979	-10185570.31	-10743.12566	-10.18557031
500	739.5036133	-8275561.918	-11190.69842	-8.275561918
600	829.4120547	-9127422.636	-11004.69011	-9.127422636
700	802.1741671	-8635141.529	-10764.67167	-8.635141529
100	937.5295306	-9717760.94	-10365.28517	-9.71776094
200	888.6370071	-8809986.399	-9914.044012	-8.809986399
300	936.4548782	-10772286.86	-11503.26312	-10.77228686
400	994.6406057	-10195702.25	-10250.63947	-10.19570225
500	905.9345975	-9604970.905	-10602.2785	-9.604970905
600	904.1633381	-8857279.96	-9796.106064	-8.85727996
700	812.8406497	-9264790.265	-11398.04003	-9.264790265
100	984.4818105	-10314786.05	-10477.37596	-10.31478605
200	766.507111	-8651495.317	-11286.9081	-8.651495317
300	919.638615	-9668083.164	-10512.91562	-9.668083164
400	692.3936292	-7032896.167	-10157.36695	-7.032896167
500	991.4319353	-11327477.11	-11425.37042	-11.32747711
600	916.5685329	-10434131.84	-11383.90799	-10.43413184
700	838.0097061	-8987880.94	-10725.27069	-8.98788094
100	926.832979	-8465791.557	-9134.106952	-8.465791557
200	870.3719429	-9921095.125	-11398.68444	-9.921095125
300	799.1334071	-8944061.548	-11192.20079	-8.944061548
400	731.2855897	-7546943.687	-10320.10447	-7.546943687
500	966.5615042	-10649080.05	-11017.48828	-10.64908005
600	970.4959605	-10311168.25	-10624.63799	-10.31116825
700	750.5626414	-8019383.424	-10684.49585	-8.019383424
100	857.0370591	-8892797.646	-10376.21133	-8.892797646
200	928.4027941	-9982484.19	-10752.32028	-9.98248419
300	814.4750729	-8760219.427	-10755.66303	-8.760219427
400	834.0749733	-8324500.176	-9980.517871	-8.324500176
500	774.4230813	-8333244.434	-10760.58376	-8.333244434
600	879.1195584	-9907565.803	-11269.87303	-9.907565803
700	970.4037428	-9332290.521	-9616.915217	-9.332290521
100	965.8897723	-10817052.3	-11199.05461	-10.8170523
200	739.5480777	-8117336.501	-10976.0768	-8.117336501
300	849.9828341	-9407429.209	-11067.78729	-9.407429209
400	900.3632219	-9622425.362	-10687.27057	-9.622425362
500	1004.716094	-11071553.58	-11019.58418	-11.07155358
600	724.2823195	-8328360.604	-11498.77662	-8.328360604
700	907.2906298	-10418987.21	-11483.62704	-10.41898721
100	1010.587258	-11011101.89	-10895.74581	-11.01110189
200	919.6580908	-8761629.871	-9527.051367	-8.761629871
300	709.2895932	-6886681.094	-9709.265665	-6.886681094
400	813.9574221	-8239864.455	-10123.21312	-8.239864455
500	768.5438075	-7350726.85	-9564.486472	-7.35072685
600	791.4298816	-8938927.291	-11294.65477	-8.938927291
700	858.7881057	-8847588.118	-10302.41111	-8.847588118
100	764.7799705	-6613041.13	-8646.985256	-6.61304113
200	956.6284188	-12087978.1	-12636.02237	-12.0879781
300	866.3675984	-8944134.614	-10323.71782	-8.944134614
400	905.7939663	-10142474.05	-11197.33011	-10.14247405
500	626.6787161	-6112446.971	-9753.717197	-6.112446971
600	870.2807032	-8899635.235	-10226.16634	-8.899635235
700	811.9126201	-8405061.931	-10352.1755	-8.405061931
100	941.400112	-8244634.707	-8757.843345	-8.244634707
200	784.7268885	-8655157.923	-11029.51619	-8.655157923
300	830.2559933	-8594357.774	-10351.45527	-8.594357774
400	769.8717034	-7971451.38	-10354.25948	-7.97145138
500	879.0991424	-9531047.35	-10841.83443	-9.53104735
600	1016.807085	-9985613.941	-9820.558969	-9.985613941
700	938.6051408	-10078669.97	-10737.92325	-10.07866997
100	439.3287411	-4603083.205	-10477.53715	-4.603083205
200	986.4766893	-9493565.609	-9623.710031	-9.493565609
300	798.3352877	-8473477.481	-10613.93328	-8.473477481
400	951.0437168	-10700181.19	-11250.98773	-10.70018119
500	795.5486769	-9598911.695	-12065.77545	-9.598911695
600	788.4332657	-8840304.941	-11212.49613	-8.840304941
700	960.0057419	-10719467.09	-11166.04477	-10.71946709
100	565.9922803	-8028424.254	-14184.68861	-8.028424254
200	984.7367722	-10666057.47	-10831.37928	-10.66605747
300	977.3952145	-10416755.83	-10657.67018	-10.41675583
400	803.5361192	-8313642.631	-10346.32101	-8.313642631
500	965.4703065	-11387338.24	-11794.60224	-11.38733824
600	871.7208602	-9252979.74	-10614.61319	-9.25297974
700	947.7077274	-10772421.23	-11366.81797	-10.77242123
100	458.8085908	-5605771.493	-12218.10491	-5.605771493
200	1003.607934	-9711472.044	-9676.559654	-9.711472044
300	852.4189396	-8756938.759	-10273.04574	-8.756938759
400	684.789662	-6688839.699	-9767.728795	-6.688839699
500	917.4314434	-9612708.068	-10477.84893	-9.612708068
600	1000.03111	-11259255.56	-11258.9053	-11.25925556
700	803.4176518	-9031174.194	-11240.94569	-9.031174194
100	984.0960832	-10823551.44	-10998.4702	-10.82355144
200	906.7704502	-8765262.841	-9666.462818	-8.765262841
300	750.7697564	-7326717.132	-9758.940167	-7.326717132
400	817.6001535	-9252094.309	-11316.16019	-9.252094309
500	785.0982086	-8190890.32	-10432.94995	-8.19089032
600	802.7961909	-8609451.724	-10724.33056	-8.609451724
700	824.8473714	-8154012.812	-9885.480751	-8.154012812
100	1116.063057	-9487676.209	-8501.021652	-9.487676209
200	890.4919127	-9310209.118	-10455.13046	-9.310209118
300	886.5301399	-9477922.438	-10691.03239	-9.477922438
400	945.3564607	-10337231.18	-10934.74431	-10.33723118
500	674.1398065	-6678994.436	-9907.432215	-6.678994436
600	964.7959695	-10136006.63	-10505.85507	-10.13600663
700	993.4762044	-10970772.39	-11042.81345	-10.97077239
100	846.9341823	-8703546.97	-10276.53288	-8.70354697
200	1012.572495	-8743494.567	-8634.931927	-8.743494567
300	894.7212515	-9004979.85	-10064.56462	-9.00497985
400	985.4520065	-10179077.41	-10329.3487	-10.17907741
600	926.0533949	-8794287.986	-9496.523672	-8.794287986
700	784.4831437	-8683920.522	-11069.60754	-8.683920522
100	891.6137473	-10648190.18	-11942.60431	-10.64819018
200	957.3280218	-10101740.11	-10552.01549	-10.10174011
300	963.0493731	-9520321.556	-9885.600699	-9.520321556
400	953.2420034	-9638236.928	-10111.00738	-9.638236928
500	755.2338571	-7180445.735	-9507.579232	-7.180445735
600	746.2396254	-8272952.08	-11086.18706	-8.27295208
700	774.0055116	-8141982.322	-10519.2821	-8.141982322
100	778.8118298	-6445640.785	-8276.249202	-6.445640785
200	961.2745606	-10204280.4	-10615.36507	-10.2042804
300	844.9593264	-9168829.256	-10851.20783	-9.168829256
400	882.2788497	-9075226.545	-10286.12048	-9.075226545
500	765.5587188	-7217598.722	-9427.883904	-7.217598722
600	731.0009346	-8045604.093	-11006.28428	-8.045604093
700	1073.052842	-11259361.63	-10492.83053	-11.25936163
100	884.0633488	-9137437.871	-10335.72751	-9.137437871
200	947.8694647	-10947600.2	-11549.69182	-10.9476002
300	1027.466906	-11291860.88	-10989.9996	-11.29186088
400	934.3504749	-10114327.76	-10824.98274	-10.11432776
500	858.0264847	-8168949.017	-9520.625718	-8.168949017
600	904.6587739	-9604877.73	-10617.1277	-9.60487773
700	983.3606108	-10869081.7	-11052.99682	-10.8690817
100	1068.064387	-11908897.7	-11149.98107	-11.9088977
200	533.2219125	-4877840.607	-9147.862255	-4.877840607
300	909.7660966	-9639495.278	-10595.57541	-9.639495278
400	819.8838257	-7590882.182	-9258.485098	-7.590882182
500	776.2291373	-8252165.997	-10631.09538	-8.252165997
600	886.3721906	-9104225.33	-10271.33458	-9.10422533
700	1009.163732	-10196723.86	-10104.1323	-10.19672386
100	172.8285173	-5581588.924	-32295.53208	-5.581588924
200	957.0282395	-9730330.514	-10167.23448	-9.730330514
300	911.6611306	-10688938.17	-11724.68345	-10.68893817
400	953.3148417	-10013997.44	-10504.39687	-10.01399744
500	952.068229	-10154972.69	-10666.22368	-10.15497269
600	1002.782233	-11054120.79	-11023.45098	-11.05412079
700	967.0753227	-9492161.082	-9815.327574	-9.492161082
100	773.5212185	-8781967.841	-11353.23457	-8.781967841
200	788.7977406	-7484988.765	-9489.1103	-7.484988765
300	772.9318089	-7960116.231	-10298.60091	-7.960116231
400	1101.907784	-12445980.97	-11294.93878	-12.44598097
500	593.9212317	-6137835.277	-10334.42643	-6.137835277
600	930.7938518	-10284121.85	-11048.76427	-10.28412185
700	752.177286	-7787827.566	-10353.71276	-7.787827566
100	785.3084758	-7985469.226	-10168.57639	-7.985469226
200	761.9406041	-9644162.311	-12657.36759	-9.644162311
300	814.6863472	-8121773.303	-9969.202663	-8.121773303
400	860.3223418	-9749230.542	-11332.06714	-9.749230542
500	788.6604402	-8738597.293	-11080.30383	-8.738597293
600	749.1449688	-8292620.444	-11069.44689	-8.292620444
700	804.1655951	-8453190.502	-10511.75349	-8.453190502
100	827.2641559	-9056984.912	-10948.11717	-9.056984912
200	896.1513666	-9182069.633	-10246.11464	-9.182069633
300	883.564431	-10151052.23	-11488.75156	-10.15105223
400	827.6830476	-8663350.491	-10466.99037	-8.663350491
500	769.2588414	-8756082.985	-11382.49249	-8.756082985
600	927.8061083	-9737674.708	-10495.3768	-9.737674708
700	846.3050154	-7967314.843	-9414.235645	-7.967314843
100	921.7764641	-12285455.22	-13328.02007	-12.28545522
200	754.5712532	-7636906.663	-10120.85556	-7.636906663
300	828.6221693	-9527298.996	-11497.7602	-9.527298996
400	976.6101092	-11128925.66	-11395.46432	-11.12892566
500	815.6596617	-8030339.886	-9845.209054	-8.030339886
600	932.1136291	-10070321.94	-10803.74927	-10.07032194
700	870.7228084	-9187586.505	-10551.67777	-9.187586505
100	835.2842399	-9332285.358	-11172.58642	-9.332285358
200	816.1110667	-9367959.672	-11478.78035	-9.367959672
300	576.01007	-5418759.972	-9407.404929	-5.418759972
400	807.7469569	-8236005.546	-10196.26936	-8.236005546
500	949.0911854	-8724196.302	-9192.158178	-8.724196302
600	991.9164452	-10508968.23	-10594.61035	-10.50896823
700	767.479206	-8804621.335	-11472.13015	-8.804621335
100	590.145253	-6275130.196	-10633.19609	-6.275130196
200	1018.29087	-9923848.765	-9745.593387	-9.923848765
300	855.0111433	-9062046.819	-10598.74703	-9.062046819
400	727.4994108	-7317540.764	-10058.48342	-7.317540764
500	861.0236797	-8870074.479	-10301.77763	-8.870074479
600	913.2141996	-9846944.718	-10782.73282	-9.846944718
700	780.1966165	-8700090.809	-11151.15168	-8.700090809
100	1150.956126	-11083318.41	-9629.661951	-11.08331841
200	983.5464917	-10922948.51	-11105.67584	-10.92294851
300	704.7049372	-5728644.046	-8129.138514	-5.728644046
400	810.6013005	-8509385.838	-10497.62174	-8.509385838
500	856.8523844	-8735055.303	-10194.35257	-8.735055303
600	1038.911814	-10484128.3	-10091.45162	-10.4841283
700	914.234084	-9963317.4	-10897.99382	-9.9633174
100	967.4553832	-9852250.879	-10183.67467	-9.852250879
200	689.8823602	-7138265.09	-10347.07582	-7.13826509
300	845.1381936	-8784636.888	-10394.32007	-8.784636888
400	710.465434	-8801709.462	-12388.65262	-8.801709462
500	1016.518964	-11174367.05	-10992.77775	-11.17436705
600	963.6857611	-9918296.62	-10292.04438	-9.91829662
700	896.9702486	-9391413.008	-10470.14995	-9.391413008
100	620.8912476	-5247234.824	-8451.133502	-5.247234824
200	937.7751497	-9509201.394	-10140.17208	-9.509201394
300	916.3433395	-10370774.76	-11317.5644	-10.37077476
400	622.8746867	-6435446.498	-10331.84786	-6.435446498
500	923.3712541	-8482696.474	-9186.658602	-8.482696474
600	828.4465711	-8685115.966	-10483.61629	-8.685115966
700	895.3003005	-9257961.389	-10340.62133	-9.257961389
100	728.7708751	-6373180.334	-8745.108444	-6.373180334
200	1243.379555	-13063873.04	-10506.7459	-13.06387304
300	1132.703991	-11556019.26	-10202.15285	-11.55601926
400	825.7619611	-8921970.763	-10804.53107	-8.921970763
500	943.9640577	-10128115.48	-10729.34441	-10.12811548
600	980.7447157	-10768539.19	-10979.96147	-10.76853919
700	851.2103773	-8703474.178	-10224.82151	-8.703474178
100	1056.870683	-12447222.56	-11777.43196	-12.44722256
200	877.8799866	-9132493.931	-10402.89569	-9.132493931
300	820.4983014	-8010679.477	-9763.188373	-8.010679477
400	777.6397994	-8036864.046	-10334.94434	-8.036864046
500	802.0566273	-8633375.517	-10764.04735	-8.633375517
600	786.5111999	-8943909.858	-11371.62428	-8.943909858
700	916.8524267	-8661373.04	-9446.856209	-8.66137304
100	758.2123526	-9109346.767	-12014.2421	-9.109346767
200	739.0307143	-7414611.391	-10032.88665	-7.414611391
300	805.8287369	-7764318.683	-9635.197069	-7.764318683
400	897.6957085	-10686982.52	-11904.90543	-10.68698252
500	877.8387211	-9780402.117	-11141.45672	-9.780402117
600	907.0870195	-10048101.3	-11077.32895	-10.0481013
700	988.3786461	-10283107.64	-10404.0164	-10.28310764
100	566.6093493	-4318698.169	-7622.003016	-4.318698169
200	872.1379303	-8347441.447	-9571.240004	-8.347441447
300	683.8992912	-6364903.233	-9306.784369	-6.364903233
400	678.7561578	-6259384.386	-9221.84545	-6.259384386
500	764.5858507	-8028875.542	-10500.94706	-8.028875542
600	703.3319497	-7445132.109	-10585.51671	-7.445132109
700	876.7936135	-10249672.09	-11689.94838	-10.24967209
100	484.5294543	-3843583.284	-7932.610184	-3.843583284
200	847.6518755	-9420462.652	-11113.59855	-9.420462652
300	518.3962483	-4960648.692	-9569.221823	-4.960648692
400	715.7475775	-7663537.356	-10707.03918	-7.663537356
500	819.7246134	-8337892.874	-10171.57804	-8.337892874
600	745.3368226	-7415341.24	-9948.980133	-7.41534124
700	911.2482144	-9447632.823	-10367.79296	-9.447632823
100	806.3375078	-8829302.792	-10949.88476	-8.829302792
200	813.5348128	-10150866.76	-12477.48295	-10.15086676
300	676.7827079	-6941881.011	-10257.17846	-6.941881011
400	1044.590211	-10858795.55	-10395.26834	-10.85879555
500	815.1374382	-8941010.107	-10968.71483	-8.941010107
600	942.5966922	-9269459.318	-9833.961221	-9.269459318
700	848.5401016	-9284476.317	-10941.70599	-9.284476317
100	896.7341897	-11903804.44	-13274.61869	-11.90380444
200	825.5903717	-7836950.823	-9492.541448	-7.836950823
300	744.3523373	-9558512.121	-12841.38121	-9.558512121
400	654.3320586	-6279739.346	-9597.17511	-6.279739346
500	1145.282645	-12040287.88	-10512.94013	-12.04028788
600	890.8287434	-8944984.337	-10041.19412	-8.944984337
700	865.7511277	-10009852.96	-11562.04438	-10.00985296
100	1014.894978	-10085315.39	-9937.299532	-10.08531539
200	569.1468405	-5426328.107	-9534.144303	-5.426328107
300	665.405897	-7025055.98	-10557.54993	-7.02505598
400	955.1855533	-10773479.34	-11278.93874	-10.77347934
500	820.3399427	-8239512.254	-10044.02178	-8.239512254
600	843.7065133	-9050016.718	-10726.49858	-9.050016718
700	940.7808411	-10342758.44	-10993.80216	-10.34275844
100	382.9838284	-4690740.147	-12247.88045	-4.690740147
200	744.3251325	-9273619.326	-12459.0974	-9.273619326
300	676.1545583	-6542300.083	-9675.746473	-6.542300083
400	850.4554371	-9101671.163	-10702.11414	-9.101671163
500	959.5194534	-10064831.9	-10489.45059	-10.0648319
600	829.1648966	-8816739.466	-10633.27633	-8.816739466
700	783.53504	-8518528.774	-10871.91809	-8.518528774
100	1197.468596	-12077976.67	-10086.25755	-12.07797667
200	978.5297566	-10666158.49	-10900.18818	-10.66615849
300	822.9720651	-7723772.859	-9385.218754	-7.723772859
400	828.2962907	-8398855.603	-10139.91696	-8.398855603
500	774.1122798	-8102309.461	-10466.58175	-8.102309461
600	893.0215612	-10091391.42	-11300.27747	-10.09139142
700	917.7909508	-10313080.41	-11236.85127	-10.31308041
100	675.7436332	-6605902.85	-9775.753001	-6.60590285
200	790.3165366	-7466159.685	-9447.049807	-7.466159685
300	928.9960969	-10183149.73	-10961.45588	-10.18314973
400	813.2692463	-8292252.585	-10196.19594	-8.292252585
500	874.6532754	-10266952.6	-11738.3115	-10.2669526
600	838.6803532	-8260711.434	-9849.654165	-8.260711434
700	777.3268559	-8137073.722	-10468.02083	-8.137073722
100	1102.806186	-11960469.61	-10845.48651	-11.96046961
200	725.7579118	-8863679.625	-12212.99759	-8.863679625
300	854.995792	-7709075.405	-9016.506838	-7.709075405
400	957.0444714	-11003296.15	-11497.16286	-11.00329615
500	977.9834681	-10206375.94	-10436.14363	-10.20637594
600	966.9273731	-10106054.49	-10451.72034	-10.10605449
700	862.664313	-8403378.408	-9741.191656	-8.403378408
100	1319.949964	-15274585.7	-11572.09449	-15.2745857
200	583.6452471	-6388775.384	-10946.33327	-6.388775384
300	819.6307895	-8045672.279	-9816.215279	-8.045672279
400	921.5694435	-10650585.13	-11557.00767	-10.65058513
500	844.9518924	-9980777.138	-11812.24307	-9.980777138
600	888.6626819	-8712300.977	-9803.833507	-8.712300977
700	861.6402341	-9289220.989	-10780.85798	-9.289220989
100	584.7682354	-6712327.276	-11478.6113	-6.712327276
200	857.690143	-7757588.549	-9044.744903	-7.757588549
300	905.8182852	-9176637.162	-10130.7705	-9.176637162
400	924.9149407	-9544979.413	-10319.84563	-9.544979413
500	816.9378165	-8985188.015	-10998.61928	-8.985188015
600	1006.41623	-10357356.78	-10291.32527	-10.35735678
700	707.4044814	-7353687.423	-10395.30794	-7.353687423
100	1293.45987	-12889808.84	-9965.372052	-12.88980884
200	623.3144573	-5880941.381	-9434.951031	-5.880941381
300	978.2353386	-10857094.71	-11098.65314	-10.85709471
400	810.6765098	-7857781.22	-9692.86901	-7.85778122
500	800.8342466	-7755458.524	-9684.224367	-7.755458524
600	887.1903338	-10061937.46	-11341.35155	-10.06193746
700	964.6689324	-9818672.356	-10178.28192	-9.818672356
100	470.3485853	-4264267.629	-9066.185723	-4.264267629
200	1200.560649	-12347505.6	-10284.78287	-12.3475056
300	948.4968701	-11382436.15	-12000.49943	-11.38243615
400	866.989913	-9886200.416	-11402.90131	-9.886200416
500	882.4325135	-9667522.464	-10955.53747	-9.667522464
600	1009.466909	-10654897.17	-10554.97419	-10.65489717
700	924.6367129	-9808258.496	-10607.68879	-9.808258496
100	716.2246126	-7162866.598	-10000.86631	-7.162866598
200	895.5176607	-9279659.765	-10362.34144	-9.279659765
300	918.8404696	-9745592.296	-10606.40298	-9.745592296
400	861.6884466	-10199138.28	-11836.22494	-10.19913828
500	919.720746	-9664621.12	-10508.21259	-9.66462112
600	794.2295895	-8066775.796	-10156.73037	-8.066775796
700	860.3275111	-10040867.64	-11670.98286	-10.04086764
100	892.0423475	-8005316.656	-8974.144197	-8.005316656
200	970.5274039	-9884400.699	-10184.56631	-9.884400699
300	1052.243054	-12791585.05	-12156.49274	-12.79158505
400	909.3812534	-10965627.88	-12058.33948	-10.96562788
500	922.6142084	-11145341.46	-12080.1754	-11.14534146
600	761.6555259	-7806393.647	-10249.24442	-7.806393647
700	724.8777962	-7267045.988	-10025.20153	-7.267045988
100	1150.119445	-12357269.32	-10744.33563	-12.35726932
200	1054.037401	-11173310.89	-10600.48806	-11.17331089
300	846.7721277	-8461270.013	-9992.381346	-8.461270013
400	1113.287311	-13012390.47	-11688.25903	-13.01239047
500	812.0595878	-9018402.053	-11105.5915	-9.018402053
600	941.9702368	-10510068.2	-11157.53746	-10.5100682
700	954.0957498	-10244250.75	-10737.13069	-10.24425075
100	777.0622965	-10256019.25	-13198.45178	-10.25601925
200	780.6119919	-8946827.344	-11461.29887	-8.946827344
300	669.9385738	-6903043.548	-10303.99475	-6.903043548
400	792.9789708	-8059880.624	-10164.05343	-8.059880624
500	917.7333138	-9349590.278	-10187.69847	-9.349590278
600	887.610257	-9971585.369	-11234.19349	-9.971585369
700	917.4973103	-9514744.937	-10370.32461	-9.514744937
100	877.7720082	-10280375.9	-11711.89763	-10.2803759
200	956.7212498	-10230959.48	-10693.77259	-10.23095948
300	887.2909971	-9684457.288	-10914.63491	-9.684457288
400	965.4501588	-10356440.04	-10727.05819	-10.35644004
500	695.3098927	-8081873.585	-11623.41234	-8.081873585
600	723.9156853	-7405142.213	-10229.28825	-7.405142213
700	804.7071716	-8789467.981	-10922.56698	-8.789467981
100	508.5171275	-7017019.582	-13798.98376	-7.017019582
200	985.8844998	-12765256.38	-12948.02422	-12.76525638
300	594.0515627	-5944890.184	-10007.36394	-5.944890184
400	928.7229444	-9894476.327	-10653.85149	-9.894476327
500	756.992544	-8710870.356	-11507.2076	-8.710870356
600	796.7107953	-8309206.289	-10429.38835	-8.309206289
700	772.1022381	-8380757.896	-10854.46652	-8.380757896
100	943.1468708	-9293824.362	-9854.058418	-9.293824362
200	981.5453913	-9262595.443	-9436.746915	-9.262595443
300	926.9821143	-10766314.37	-11614.3712	-10.76631437
400	958.2064689	-9965928.553	-10400.60663	-9.965928553
500	900.3188753	-9775122.358	-10857.40022	-9.775122358
600	852.9627389	-9589200.416	-11242.22663	-9.589200416
700	800.292185	-9279101.666	-11594.64236	-9.279101666
100	1029.181528	-11381176.14	-11058.47301	-11.38117614
200	777.4470312	-9802721.477	-12608.86091	-9.802721477
300	931.2293298	-10304331.31	-11065.29936	-10.30433131
400	700.7566701	-6820916.881	-9733.645319	-6.820916881
500	989.6858482	-11354640.92	-11472.97492	-11.35464092
600	880.9799579	-10948453.18	-12427.58485	-10.94845318
700	827.238377	-9312798.617	-11257.69654	-9.312798617
100	980.2962566	-8360637.97	-8528.68499	-8.36063797
200	856.1223999	-9473034.131	-11065.04646	-9.473034131
300	880.1166584	-8823940.655	-10025.8762	-8.823940655
400	780.3319024	-7554500.385	-9681.137426	-7.554500385
500	942.9809895	-10483680.18	-11117.59442	-10.48368018
600	997.1413088	-9656278.7	-9683.962158	-9.6562787
700	827.360177	-7970296.129	-9633.405559	-7.970296129
100	942.5173431	-10006990.16	-10617.30083	-10.00699016
200	940.2235478	-10638580	-11314.94741	-10.63858
300	841.6881635	-8797365.803	-10452.04885	-8.797365803
400	813.535795	-8230810.331	-10117.33028	-8.230810331
500	773.0370014	-7822539.552	-10119.23043	-7.822539552
600	906.1766292	-8954975.694	-9882.152558	-8.954975694
700	926.0641652	-10483137.52	-11320.09845	-10.48313752
100	943.9996402	-9886280.253	-10472.7585	-9.886280253
200	731.9547283	-8717925.611	-11910.47106	-8.717925611
300	864.2198198	-9502052.709	-10994.94884	-9.502052709
400	945.8004116	-9877648.028	-10443.69183	-9.877648028
500	991.5050625	-10879870.61	-10973.08629	-10.87987061
600	736.226485	-8577445.845	-11650.55322	-8.577445845
700	966.7026995	-10630269.61	-10996.42073	-10.63026961
100	1076.206285	-10143562.02	-9425.29528	-10.14356202
200	923.0183187	-8715232.678	-9442.101528	-8.715232678
300	703.4126191	-6598717.553	-9381.005364	-6.598717553
400	782.1094883	-8201091.331	-10485.86094	-8.201091331
500	775.7284406	-7396284.393	-9534.630943	-7.396284393
600	838.6507946	-8841682.329	-10542.74602	-8.841682329
700	879.0491951	-8309678.461	-9453.030055	-8.309678461
100	787.2166889	-6280357.19	-7977.926889	-6.28035719
200	917.0750714	-11023122.92	-12019.86976	-11.02312292
300	797.1865617	-9022732.452	-11318.21945	-9.022732452
400	918.1558732	-10574760.03	-11517.39083	-10.57476003
500	650.5724868	-5849947.508	-8991.999549	-5.849947508
600	907.8287596	-9218176.373	-10154.09159	-9.218176373
700	816.4126237	-8949620.766	-10962.12933	-8.949620766
100	821.3392271	-7406847.531	-9018.012639	-7.406847531
200	788.6727744	-8012869.803	-10159.9422	-8.012869803
300	811.1437449	-9062875.858	-11172.95906	-9.062875858
400	779.1211651	-8033995.793	-10311.61282	-8.033995793
500	885.880595	-8821120.651	-9957.460069	-8.821120651
600	918.6160655	-10227207.24	-11133.27714	-10.22720724
700	941.2358745	-9810342.169	-10422.8307	-9.810342169
100	383.0139609	-3807991.903	-9942.1752	-3.807991903
200	978.9561373	-9439716.989	-9642.635283	-9.439716989
300	763.6206342	-8204315.892	-10743.96831	-8.204315892
400	984.6395926	-10307749.21	-10468.55041	-10.30774921
500	899.2853924	-9284238.98	-10324.01845	-9.28423898
600	766.9298706	-8321880.49	-10850.90151	-8.32188049
700	1005.465113	-10560804.48	-10503.4022	-10.56080448
100	622.2467	-7876351.633	-12657.92431	-7.876351633
200	975.0098311	-10811469.47	-11088.57483	-10.81146947
300	980.7212804	-10867685.7	-11081.31934	-10.8676857
400	760.1297423	-8188004.237	-10771.85088	-8.188004237
500	956.056899	-11143435.72	-11655.61979	-11.14343572
600	870.3719719	-9605309.845	-11035.8676	-9.605309845
700	964.5141262	-9977026.091	-10344.09535	-9.977026091
100	507.7304693	-6213084.49	-12236.97388	-6.21308449
200	991.6448459	-9585385.485	-9666.147638	-9.585385485
300	819.1269398	-8236967.021	-10055.78821	-8.236967021
400	681.543641	-6694438.012	-9822.464197	-6.694438012
500	894.3957837	-10004925.52	-11186.23959	-10.00492552
600	989.9409178	-10761397.89	-10870.74763	-10.76139789
700	808.1739677	-8567745.92	-10601.3634	-8.56774592
100	957.6834315	-11903657.48	-12429.63707	-11.90365748
200	940.6238284	-9107829.781	-9682.754685	-9.107829781
300	745.6956311	-7413215.16	-9941.341817	-7.41321516
400	827.5884292	-8604473.416	-10397.04413	-8.604473416
500	756.6605308	-8455844.238	-11175.21516	-8.455844238
600	789.5659156	-8555436.468	-10835.62031	-8.555436468
700	815.9315	-8218151.158	-10072.10919	-8.218151158
100	1020.969292	-9679931.721	-9481.119359	-9.679931721
200	873.8929318	-9054789.019	-10361.43982	-9.054789019
300	872.4506908	-10098163.07	-11574.47999	-10.09816307
400	964.0022355	-10791509.88	-11194.48636	-10.79150988
500	712.3317214	-7143059.662	-10027.71525	-7.143059662
600	908.8014931	-10543879.32	-11601.96082	-10.54387932
700	969.8043068	-11153499.9	-11500.77374	-11.1534999
100	750.3425087	-6913435.065	-9213.705721	-6.913435065
200	921.1170827	-9036963.957	-9810.874347	-9.036963957
300	860.2496888	-9274458.427	-10781.12384	-9.274458427
400	985.2645038	-9708651.684	-9853.853099	-9.708651684
600	843.4241252	-9015847.001	-10689.57685	-9.015847001
700	787.9409796	-8683167.704	-11020.07375	-8.683167704
100	933.5657872	-10507325.39	-11255.04548	-10.50732539
200	921.814686	-10386611.07	-11267.56953	-10.38661107
300	945.2077643	-9748770.947	-10313.89216	-9.748770947
400	921.8375986	-9890571.839	-10729.19119	-9.890571839
500	761.026546	-7626738.345	-10021.64561	-7.626738345
600	774.6633193	-8248414.277	-10647.74086	-8.248414277
700	779.5941679	-7669894.04	-9838.31634	-7.66989404
100	704.1714335	-6830926.997	-9700.659062	-6.830926997
200	936.949014	-10148492.2	-10831.42417	-10.1484922
300	868.6967106	-8643652.622	-9950.138542	-8.643652622
400	884.9813028	-9376947.204	-10595.64442	-9.376947204
500	730.6435077	-7190926.974	-9841.909081	-7.190926974
600	729.1644843	-7894750.076	-10827.11822	-7.894750076
700	1075.304076	-10667340.45	-9920.30133	-10.66734045
100	904.4173878	-10144210.6	-11216.2932	-10.1442106
200	980.4214529	-10176969.96	-10380.19918	-10.17696996
300	992.3850235	-11278642.1	-11365.18773	-11.2786421
400	877.4786894	-9762193.911	-11125.27749	-9.762193911
500	840.0110198	-8541519.949	-10168.34273	-8.541519949
600	891.9393961	-10021865.05	-11236.03811	-10.02186505
700	1015.957324	-10657262.27	-10489.87199	-10.65726227
100	1262.092293	-11194930.28	-8870.135996	-11.19493028
200	586.1502915	-4753134.327	-8109.070995	-4.753134327
300	870.3029891	-10255956.48	-11784.35167	-10.25595648
400	750.7757754	-7989534.201	-10641.70484	-7.989534201
500	779.604331	-8489972.183	-10890.10392	-8.489972183
600	898.1461261	-9385940.678	-10450.34923	-9.385940678
700	966.5104005	-9802894.578	-10142.56502	-9.802894578
100	401.9706207	-6789996.125	-16891.77212	-6.789996125
200	898.8616413	-10302579.27	-11461.80769	-10.30257927
300	938.5935829	-11546400.69	-12301.81081	-11.54640069
400	956.7993601	-9429824.067	-9855.591946	-9.429824067
500	964.0790879	-10461247.56	-10851.02632	-10.46124756
600	973.5859343	-10347513.84	-10628.24911	-10.34751384
700	964.2777471	-9591430.396	-9946.750742	-9.591430396
100	833.1637167	-9210191.551	-11054.47989	-9.210191551
200	803.8345853	-7441131.509	-9257.043234	-7.441131509
300	768.0691051	-7302281.619	-9507.323717	-7.302281619
400	1108.527197	-13081688.76	-11800.9633	-13.08168876
500	612.1065925	-5961714.859	-9739.667783	-5.961714859
600	905.4472756	-10613857.3	-11722.22567	-10.6138573
700	725.7534146	-7868202.222	-10841.42639	-7.868202222
100	844.2618744	-7772242.613	-9205.961857	-7.772242613
200	768.4990694	-8762974.904	-11402.71375	-8.762974904
300	898.2318956	-8119505.036	-9039.430771	-8.119505036
400	874.1460908	-9134015.4	-10449.07195	-9.1340154
500	779.202295	-9299407.863	-11934.52319	-9.299407863
600	746.0928733	-8739285.201	-11713.40126	-8.739285201
700	842.6390134	-9100251.113	-10799.70304	-9.100251113
100	751.4442921	-8489432.085	-11297.48695	-8.489432085
200	805.1955305	-9071361.427	-11266.0355	-9.071361427
300	825.4252086	-10736955.24	-13007.78692	-10.73695524
400	843.7375246	-8090046.296	-9588.344788	-8.090046296
500	755.3371922	-8403869.49	-11125.98397	-8.40386949
600	935.7273681	-9919651.435	-10601.00599	-9.919651435
700	821.3823482	-8040739.556	-9789.277277	-8.040739556
100	954.6160413	-12355527.5	-12942.92885	-12.3555275
200	746.3221675	-7683458.566	-10295.09627	-7.683458566
300	883.4241825	-8960140.891	-10142.51259	-8.960140891
400	1016.502124	-10948953.81	-10771.20602	-10.94895381
500	825.0241055	-8428588.642	-10216.17258	-8.428588642
600	959.2307836	-10235089.31	-10670.10096	-10.23508931
700	848.8778809	-9154867.908	-10784.67011	-9.154867908
100	813.6150296	-9841006.171	-12095.40853	-9.841006171
200	828.7554345	-8882783.172	-10718.22012	-8.882783172
300	569.7723418	-5206855.271	-9138.483723	-5.206855271
400	809.7396268	-9001024.132	-11115.94868	-9.001024132
500	886.6660955	-9396856.334	-10597.9651	-9.396856334
600	1036.328211	-10761178.76	-10383.94849	-10.76117876
700	769.6614671	-8206974.028	-10663.09589	-8.206974028
100	678.2552811	-6218553.48	-9168.455674	-6.21855348
200	1000.434067	-10450092.14	-10445.55807	-10.45009214
300	920.4882425	-9278740.741	-10080.2382	-9.278740741
400	710.3470453	-7237475.43	-10188.64719	-7.23747543
500	882.2997699	-8454279.26	-9582.093919	-8.45427926
600	904.2673847	-8805794.086	-9738.042348	-8.805794086
700	814.3843432	-8626645.351	-10592.84283	-8.626645351
100	1121.131762	-11812195.51	-10535.95652	-11.81219551
200	964.9621281	-10787158.35	-11178.84115	-10.78715835
300	609.2717701	-5516850.397	-9054.826873	-5.516850397
400	789.200224	-8914438.814	-11295.53508	-8.914438814
500	885.8920163	-9475659.24	-10696.17862	-9.47565924
600	995.1618711	-11161767.22	-11216.03182	-11.16176722
700	925.3468007	-10009385.24	-10816.90155	-10.00938524
100	962.9944948	-10064942.12	-10451.71304	-10.06494212
200	757.5671777	-7595712.184	-10026.45364	-7.595712184
300	846.5836171	-9245814.371	-10921.32447	-9.245814371
400	722.7009926	-8709843.358	-12051.79382	-8.709843358
500	1011.958379	-11065284.58	-10934.52538	-11.06528458
600	939.3971564	-10537193.98	-11216.97453	-10.53719398
700	914.8838806	-9737531.565	-10643.46172	-9.737531565
100	524.8160875	-5223169.268	-9952.380257	-5.223169268
200	886.7997897	-9509555.068	-10723.4521	-9.509555068
300	978.003385	-10268453.02	-10499.40438	-10.26845302
400	643.1625929	-6600178.022	-10262.06762	-6.600178022
500	922.7686995	-8682646.308	-9409.34203	-8.682646308
600	832.6001058	-9252132.187	-11112.33607	-9.252132187
700	932.1441956	-9799420.615	-10512.7733	-9.799420615
100	710.4282643	-6365115.649	-8959.547316	-6.365115649
200	1286.37479	-13508338.81	-10501.09107	-13.50833881
300	1109.852363	-13718940.28	-12361.04975	-13.71894028
400	857.813632	-7998249.836	-9323.994791	-7.998249836
500	942.6059774	-9712865.087	-10304.26851	-9.712865087
600	1028.066772	-10154619.56	-9877.393018	-10.15461956
700	834.1367752	-8587734.617	-10295.35548	-8.587734617
100	1079.247324	-11332700.26	-10500.55906	-11.33270026
200	875.4769755	-8327776.843	-9512.273967	-8.327776843
300	773.3921338	-7778070.552	-10057.08516	-7.778070552
400	721.7546332	-7769633.155	-10764.92314	-7.769633155
500	792.9483123	-8103753.591	-10219.77532	-8.103753591
600	844.9848353	-8555551.908	-10125.09521	-8.555551908
700	886.8238723	-9007732.664	-10157.29611	-9.007732664
100	804.8657185	-8314151.907	-10329.86213	-8.314151907
200	782.0311577	-7380705.856	-9437.866744	-7.380705856
300	846.7511171	-7938767.898	-9375.562355	-7.938767898
400	935.8791297	-10111883.08	-10804.68915	-10.11188308
500	858.644697	-9124172.431	-10626.24909	-9.124172431
600	949.3957292	-10197562.54	-10741.1085	-10.19756254
700	992.1012237	-10790423.12	-10876.33284	-10.79042312
100	446.0592384	-4071135.929	-9126.895214	-4.071135929
200	840.8198649	-9085727.005	-10805.7949	-9.085727005
300	659.626595	-6358688.706	-9639.830707	-6.358688706
400	664.014783	-7634254.189	-11497.1148	-7.634254189
500	747.4951972	-8119971.546	-10862.90798	-8.119971546
600	698.3425534	-7207204.345	-10320.44275	-7.207204345
700	889.7117818	-9901073.661	-11128.4057	-9.901073661
100	364.7334915	-2408629.212	-6603.805978	-2.408629212
200	809.4379218	-8737540.553	-10794.57772	-8.737540553
300	504.5921563	-4429113.593	-8777.610864	-4.429113593
400	767.8563673	-7273082.287	-9471.930685	-7.273082287
500	832.3207825	-8825094.38	-10602.99654	-8.82509438
600	733.104713	-7521438.12	-10259.70504	-7.52143812
700	921.9894462	-9698276.005	-10518.85794	-9.698276005
100	802.5444621	-9528786.46	-11873.21938	-9.52878646
200	825.5493256	-9981754.699	-12091.04579	-9.981754699
300	683.8162974	-6637103.54	-9705.974492	-6.63710354
400	1006.853315	-10907797.06	-10833.55132	-10.90779706
500	825.5693458	-8320693.075	-10078.73308	-8.320693075
600	908.6413803	-9116045.038	-10032.61048	-9.116045038
700	851.6352187	-8452438.467	-9924.951765	-8.452438467
100	890.5805393	-10587077.74	-11887.83863	-10.58707774
200	784.2860056	-7804869.121	-9951.559847	-7.804869121
300	740.0598953	-9110866.653	-12310.98552	-9.110866653
400	660.373981	-6481148.657	-9814.361019	-6.481148657
500	1121.175687	-12871635.57	-11480.48046	-12.87163557
600	860.4834913	-9287733.767	-10793.62226	-9.287733767
700	873.1601679	-9749772.115	-11166.07522	-9.749772115
100	992.704125	-10956107.27	-11036.62914	-10.95610727
200	580.4747376	-5444793.715	-9379.897802	-5.444793715
300	654.3641194	-7034703.364	-10750.44177	-7.034703364
400	972.3725969	-10567185.32	-10867.42402	-10.56718532
500	871.5210542	-8270462.028	-9489.687011	-8.270462028
600	818.1006379	-8877792.884	-10851.71246	-8.877792884
700	985.59906	-10388251.68	-10540.03814	-10.38825168
100	434.9057931	-5847547.7	-13445.55026	-5.8475477
200	793.6866794	-9179736.459	-11565.94497	-9.179736459
300	663.3710703	-7064319.946	-10649.12273	-7.064319946
400	873.7087522	-9104906.055	-10420.98529	-9.104906055
500	1026.485758	-9859947.592	-9605.537648	-9.859947592
600	814.7307244	-9077193.028	-11141.34125	-9.077193028
700	766.9517287	-8359329.749	-10899.42096	-8.359329749
100	1215.770015	-13414765.52	-11033.96642	-13.41476552
200	1017.899346	-12446837.69	-12227.96511	-12.44683769
300	850.3525195	-8208956.315	-9653.592042	-8.208956315
400	857.9319564	-8593407.582	-10016.4209	-8.593407582
500	792.585128	-8333805.432	-10514.71336	-8.333805432
600	922.3714308	-10189937.08	-11047.54195	-10.18993708
700	942.3194053	-9898200.4	-10504.0821	-9.8982004
100	684.3097251	-7186982.387	-10502.5285	-7.186982387
200	798.0148217	-7492133.545	-9388.464151	-7.492133545
300	933.6212227	-10107766.26	-10826.41012	-10.10776626
400	805.5954692	-8729218.917	-10835.73487	-8.729218917
500	894.1045107	-10092180.74	-11287.47325	-10.09218074
600	830.3265177	-7675767.878	-9244.276455	-7.675767878
700	789.0569624	-8392575.083	-10636.2094	-8.392575083
100	1378.970661	-13804693.91	-10010.86846	-13.80469391
200	731.06748	-8451354.288	-11560.29302	-8.451354288
300	842.5510451	-8368757.576	-9932.641618	-8.368757576
400	975.0317791	-10811302.62	-11088.15411	-10.81130262
500	936.2994155	-10214971.12	-10909.94072	-10.21497112
600	953.4402336	-9855938.442	-10337.23782	-9.855938442
700	853.0050143	-9015140.585	-10568.68416	-9.015140585
100	1249.783201	-14220663.99	-11378.50467	-14.22066399
200	634.6279706	-7098917.272	-11185.95083	-7.098917272
300	879.4636304	-8938006.203	-10163.0197	-8.938006203
400	979.06127	-11019028.76	-11254.68763	-11.01902876
500	881.5894626	-9997645.583	-11340.47763	-9.997645583
600	884.0569223	-9460977.228	-10701.77382	-9.460977228
700	852.5095064	-9428159.19	-11059.30095	-9.42815919
100	538.3788295	-7176060.921	-13329.01765	-7.176060921
200	840.1055685	-8272880.889	-9847.430132	-8.272880889
300	859.5596532	-8930266.68	-10389.35069	-8.93026668
400	893.0798307	-9920908.931	-11108.64739	-9.920908931
500	855.748901	-8854898.297	-10347.5427	-8.854898297
600	923.9969922	-9609795.748	-10400.2457	-9.609795748
700	716.6220404	-7175770.212	-10013.32614	-7.175770212
100	1294.568993	-12980714.23	-10027.0548	-12.98071423
200	617.8228083	-5937399.929	-9610.198668	-5.937399929
300	1000.0798	-10608784.33	-10607.93782	-10.60878433
400	778.3099947	-7545383.312	-9694.573323	-7.545383312
500	789.1446112	-8119474.355	-10288.95622	-8.119474355
600	885.8058061	-9580336.295	-10815.39117	-9.580336295
700	966.4701909	-9804677.812	-10144.8321	-9.804677812
100	576.7803306	-5237148.839	-9079.971284	-5.237148839
200	1206.255672	-12457014.45	-10327.01005	-12.45701445
300	990.5278574	-11460828.53	-11570.42524	-11.46082853
400	861.7142825	-9081908.802	-10539.35044	-9.081908802
500	885.4307874	-9651376.603	-10900.20444	-9.651376603
600	943.1118488	-10641307.26	-11283.1869	-10.64130726
700	919.4561319	-9916168.519	-10784.81961	-9.916168519
100	752.665139	-7530922.438	-10005.67457	-7.530922438
200	913.1957144	-10205421.39	-11175.50294	-10.20542139
300	949.1172258	-9582249.23	-10095.95967	-9.58224923
400	847.0370531	-9868778.543	-11650.94078	-9.868778543
500	915.5104533	-9440256.276	-10311.46749	-9.440256276
600	777.1741655	-7902192.131	-10167.85231	-7.902192131
700	909.1931352	-9298772.277	-10227.49944	-9.298772277
100	913.8351356	-10535047.08	-11528.38917	-10.53504708
200	950.4441376	-9606412.615	-10107.28799	-9.606412615
300	1086.695139	-12707869.15	-11694.05171	-12.70786915
400	893.6242496	-10214811.22	-11430.76772	-10.21481122
500	967.1122277	-10375815.11	-10728.65673	-10.37581511
600	826.6768954	-7896851.909	-9552.52524	-7.896851909
700	772.6151591	-8422704.853	-10901.55267	-8.422704853
100	1165.542721	-11949467.85	-10252.27788	-11.94946785
200	1070.874382	-10539490.75	-9841.948717	-10.53949075
300	844.5848411	-9493362.668	-11240.2712	-9.493362668
400	1116.871881	-13403277.07	-12000.72926	-13.40327707
500	835.1093638	-9187649.053	-11001.73157	-9.187649053
600	956.6084105	-10418476.31	-10891.05657	-10.41847631
700	898.4601115	-9535280.85	-10612.91506	-9.53528085
100	926.2808264	-11229625.77	-12123.34904	-11.22962577
200	726.9632355	-8595101.305	-11823.29571	-8.595101305
300	696.5259911	-7550336.56	-10839.99256	-7.55033656
400	798.7077253	-7033833.346	-8806.517232	-7.033833346
500	884.6516881	-9318637.272	-10533.67941	-9.318637272
600	901.1505983	-9413120.949	-10445.66909	-9.413120949
700	894.6642095	-10346380.36	-11564.54036	-10.34638036
100	894.9454374	-9694586.915	-10832.60108	-9.694586915
200	933.9312631	-10302594.24	-11031.42666	-10.30259424
300	869.8681944	-9484887.181	-10903.82111	-9.484887181
400	930.5732147	-10911390.28	-11725.45062	-10.91139028
500	657.5758761	-7545727.44	-11475.06731	-7.54572744
600	741.9941573	-6943596.832	-9358.020901	-6.943596832
700	812.82271	-8347740.159	-10270.06265	-8.347740159
100	503.9307102	-6780141.645	-13454.51172	-6.780141645
200	1049.215969	-12140712.92	-11571.22393	-12.14071292
300	636.3688215	-6030591.426	-9476.566453	-6.030591426
400	983.1083686	-10365735.37	-10543.83799	-10.36573537
500	771.9049056	-8052285.468	-10431.70656	-8.052285468
600	809.0708449	-8353405.251	-10324.68949	-8.353405251
700	800.1421091	-8378123.249	-10470.79407	-8.378123249
100	959.2035321	-9470860.118	-9873.671021	-9.470860118
200	917.3472662	-9015539.228	-9827.836807	-9.015539228
300	931.0386215	-10398174.84	-11168.36037	-10.39817484
400	977.5751155	-10293309.97	-10529.43125	-10.29330997
500	875.2089383	-10187707.29	-11640.31449	-10.18770729
600	878.3757306	-9050910.354	-10304.14439	-9.050910354
700	811.5334763	-9127467.235	-11247.18512	-9.127467235
100	1031.672379	-11284795.77	-10938.35213	-11.28479577
200	780.6542552	-8798308.903	-11270.4297	-8.798308903
300	937.3342357	-9359334.291	-9985.055421	-9.359334291
400	699.8719781	-7211357.494	-10303.82373	-7.211357494
500	1023.762559	-10794148.66	-10543.6056	-10.79414866
600	868.4666944	-11204760.82	-12901.77378	-11.20476082
700	866.0631748	-9477327.253	-10942.99761	-9.477327253
100	884.1481571	-7841521.384	-8869.01287	-7.841521384
200	848.1816534	-10188748.49	-12012.46036	-10.18874849
300	838.9683141	-8909316.42	-10619.37176	-8.90931642
400	745.1752244	-7367726.947	-9887.240888	-7.367726947
500	938.7805301	-10714346.06	-11413.04673	-10.71434606
600	1022.717052	-10055737.64	-9832.375064	-10.05573764
700	788.9772688	-7976559.316	-10109.9989	-7.976559316
100	886.1973114	-9540596.364	-10765.76993	-9.540596364
200	963.2005958	-11105708.39	-11530.00573	-11.10570839
300	820.4390768	-9006265.289	-10977.37241	-9.006265289
400	833.6237022	-8166360.564	-9796.219256	-8.166360564
500	795.6016142	-7680580.079	-9653.801528	-7.680580079
600	871.1655817	-8799436.726	-10100.7626	-8.799436726
700	925.5693536	-9356072.317	-10108.45085	-9.356072317
100	908.5365827	-9217648.401	-10145.59961	-9.217648401
200	756.5953728	-9029227.142	-11934.02374	-9.029227142
300	841.4339887	-9663659.92	-11484.75109	-9.66365992
400	966.2272454	-9908830.863	-10255.17642	-9.908830863
500	974.4108661	-11372115.39	-11670.76003	-11.37211539
600	734.6277759	-7630077.673	-10386.31797	-7.630077673
700	885.8885754	-10427217.84	-11770.34915	-10.42721784
100	1050.41745	-11023473.43	-10494.37386	-11.02347343
200	872.6539084	-8125791.538	-9311.585567	-8.125791538
300	664.5291113	-6649526.304	-10006.37322	-6.649526304
400	832.1591174	-8339907.936	-10022.01113	-8.339907936
500	766.4626888	-7551728.917	-9852.702587	-7.551728917
600	794.2992643	-9008698.247	-11341.6928	-9.008698247
700	864.3290169	-8945685.885	-10349.86181	-8.945685885
100	735.3231969	-5744774.85	-7812.584826	-5.74477485
200	959.1745399	-10954009.84	-11420.24667	-10.95400984
300	840.7880053	-9470993.023	-11264.42452	-9.470993023
400	916.8527253	-10809785.45	-11790.10014	-10.80978545
500	632.7788286	-6045122.042	-9553.293771	-6.045122042
600	909.8365701	-9299130.631	-10220.66043	-9.299130631
700	807.8805307	-8710994.14	-10782.52763	-8.71099414
100	794.1546098	-7542318.005	-9497.291727	-7.542318005
200	837.4786326	-9060143.223	-10818.35747	-9.060143223
300	800.269575	-8649958.901	-10808.8064	-8.649958901
400	776.3696099	-8192216.287	-10551.95384	-8.192216287
500	889.345298	-8854147.618	-9955.804161	-8.854147618
600	932.3782184	-9704706.494	-10408.55127	-9.704706494
700	929.5830121	-9623849.18	-10352.86688	-9.62384918
100	403.1132631	-4628854.472	-11482.76402	-4.628854472
200	924.8493045	-9396021.322	-10159.51602	-9.396021322
300	761.6626077	-8947393.721	-11747.18784	-8.947393721
400	917.4660406	-10495865.22	-11440.05855	-10.49586522
500	826.8971473	-10103948.83	-12219.11197	-10.10394883
600	781.7088918	-8833244.491	-11299.91559	-8.833244491
700	962.0646258	-10309493.23	-10716.00904	-10.30949323
100	594.3879142	-8110994.937	-13645.96208	-8.110994937
200	935.7312266	-10719761.33	-11456.02607	-10.71976133
300	992.749329	-10258424.87	-10333.34858	-10.25842487
400	775.2723607	-8397696.094	-10831.9302	-8.397696094
500	978.6353219	-11295073.03	-11541.65682	-11.29507303
600	862.7604081	-10108278.72	-11716.20606	-10.10827872
700	984.3472087	-10489377.56	-10656.17647	-10.48937756
100	458.6664137	-6065259.038	-13223.68252	-6.065259038
200	1099.671815	-10164836.1	-9243.517896	-10.1648361
300	788.8546992	-8319576.843	-10546.39955	-8.319576843
400	673.6095039	-6723113.802	-9980.728838	-6.723113802
500	894.1715188	-10254960.15	-11468.67233	-10.25496015
600	948.8826493	-11832381.23	-12469.80461	-11.83238123
700	798.8999349	-8621674.73	-10791.9332	-8.62167473
100	1001.372071	-10302473.22	-10288.35686	-10.30247322
200	983.7704063	-8447607.249	-8586.970287	-8.447607249
300	752.7774269	-7350550.457	-9764.573425	-7.350550457
400	827.9445989	-8534548.721	-10308.1157	-8.534548721
500	765.8016772	-8112406.724	-10593.35199	-8.112406724
600	750.5160848	-8560488.664	-11406.13618	-8.560488664
700	771.5243806	-8321429.345	-10785.69849	-8.321429345
100	1100.025786	-8531660.585	-7755.873265	-8.531660585
200	851.2182852	-9943066.889	-11680.98367	-9.943066889
300	900.2248198	-10324222.95	-11468.49401	-10.32422295
400	938.5679746	-10208819.95	-10877.01714	-10.20881995
500	704.6726905	-6678088.249	-9476.865414	-6.678088249
600	965.44494	-10330066.23	-10699.7984	-10.33006623
700	982.044945	-10593173.45	-10786.85197	-10.59317345
100	925.7240759	-9211786.116	-9950.898281	-9.211786116
200	905.6938445	-9364830.405	-10339.95148	-9.364830405
300	863.6681781	-9212236.726	-10666.40749	-9.212236726
400	968.9117767	-10424011.89	-10758.47373	-10.42401189
600	887.234832	-8775960.422	-9891.361459	-8.775960422
700	763.825253	-9317981.878	-12199.10162	-9.317981878
100	919.6721258	-10567768.83	-11490.8004	-10.56776883
200	972.4247149	-9987910.653	-10271.14027	-9.987910653
300	993.6784587	-9877477.81	-9940.315928	-9.87747781
400	913.1230549	-9060016.854	-9922.010845	-9.060016854
500	762.3987287	-7448682.876	-9770.062037	-7.448682876
600	771.4274858	-8231490.945	-10670.46624	-8.231490945
700	791.5646754	-7709946.386	-9740.134477	-7.709946386
100	731.1868493	-6220373.778	-8507.228739	-6.220373778
200	937.3480551	-10091970.17	-10766.51316	-10.09197017
300	854.8510895	-9008704.946	-10538.33242	-9.008704946
400	865.7251337	-9369125.601	-10822.2867	-9.369125601
500	740.3639645	-7403804.455	-10000.22261	-7.403804455
600	741.632622	-7752604.366	-10453.42955	-7.752604366
700	1031.979707	-11259876.1	-10910.9472	-11.2598761
100	868.302005	-8928333.086	-10282.52041	-8.928333086
200	1016.656358	-10219309.9	-10051.88216	-10.2193099
300	973.3181232	-12094375.22	-12425.92214	-12.09437522
400	899.1648164	-9533961.233	-10603.12977	-9.533961233
500	840.3487233	-8914592.219	-10608.20582	-8.914592219
600	887.8704126	-9473948.355	-10670.41791	-9.473948355
700	996.257098	-10783902.26	-10824.41699	-10.78390226
100	1158.950127	-11753117.99	-10141.17668	-11.75311799
200	537.6087405	-4876487.978	-9070.700699	-4.876487978
300	896.6175952	-9378567.759	-10459.94168	-9.378567759
400	764.5608459	-7589594.36	-9926.736899	-7.58959436
500	809.9782708	-8415574.903	-10389.87737	-8.415574903
600	875.1026423	-9056741.099	-10349.34722	-9.056741099
700	1005.572483	-9823045.149	-9768.609738	-9.823045149
100	604.8816188	-7675100.806	-12688.59983	-7.675100806
200	883.859608	-9778725.214	-11063.66342	-9.778725214
300	954.46677	-11247233.31	-11783.7872	-11.24723331
400	918.3628337	-9311043.431	-10138.74156	-9.311043431
500	968.6396867	-10828303.7	-11178.87678	-10.8283037
600	976.079653	-10166582.24	-10415.73012	-10.16658224
700	994.3512814	-9813444.71	-9869.193004	-9.81344471
100	786.8368959	-9040151.183	-11489.23141	-9.040151183
200	762.3991374	-7975439.148	-10460.97609	-7.975439148
300	770.3719241	-7729953.118	-10034.05352	-7.729953118
400	1129.968227	-12899270	-11415.60417	-12.89927
500	591.7056965	-6035909.774	-10200.86474	-6.035909774
600	905.0080535	-10237381.6	-11311.9232	-10.2373816
700	762.6416845	-7476743.125	-9803.743065	-7.476743125
100	798.547745	-7861074.469	-9844.213471	-7.861074469
200	767.4147499	-9275636.62	-12086.86258	-9.27563662
300	843.9437538	-7550321.298	-8946.474531	-7.550321298
400	887.1312742	-8980817.654	-10123.4371	-8.980817654
500	808.9841253	-9315699.557	-11515.30576	-9.315699557
600	741.2291944	-8682314.809	-11713.40103	-8.682314809
700	818.6130657	-8976641.349	-10965.67075	-8.976641349
100	868.8204881	-10156687.94	-11690.20307	-10.15668794
200	937.4349382	-9386300.287	-10012.74852	-9.386300287
300	893.6003767	-9808320.541	-10976.18219	-9.808320541
400	878.9015159	-9052249.024	-10299.50326	-9.052249024
500	786.2148526	-8177513.291	-10401.11779	-8.177513291
600	945.5165083	-10442913.7	-11044.66565	-10.4429137
700	840.3093584	-7966250.814	-9480.140539	-7.966250814
100	973.2505495	-13044577.57	-13403.10322	-13.04457757
200	735.8145238	-7352732.428	-9992.643785	-7.352732428
300	891.0836536	-9051516.808	-10157.87549	-9.051516808
400	1005.848868	-10912266.92	-10848.81364	-10.91226692
500	817.1428464	-7529174.738	-9214.02515	-7.529174738
600	934.7670901	-9372234.163	-10026.27741	-9.372234163
700	837.0094678	-8460769.564	-10108.33197	-8.460769564
100	736.219596	-9828940.545	-13350.55546	-9.828940545
200	813.9642073	-9176149.629	-11273.4068	-9.176149629
300	556.2157162	-5791606.4	-10412.51844	-5.7916064
400	792.3787744	-8569210.816	-10814.53857	-8.569210816
500	892.8873319	-9294378.835	-10409.35234	-9.294378835
600	1016.076973	-10093776.21	-9934.066496	-10.09377621
700	783.1393611	-8310961.52	-10612.36599	-8.31096152
100	763.6518737	-6630780.491	-8682.988571	-6.630780491
200	1003.826778	-9763128.784	-9725.909886	-9.763128784
300	861.7970139	-9598046.001	-11137.24676	-9.598046001
400	702.911299	-7022021.77	-9989.911643	-7.02202177
500	861.6214142	-8466488.043	-9826.227509	-8.466488043
600	892.9202262	-8998345.062	-10077.43446	-8.998345062
700	816.6987714	-8746034.425	-10709.00892	-8.746034425
100	1095.385221	-12807848.19	-11692.55157	-12.80784819
200	979.95313	-11298491.92	-11529.62481	-11.29849192
300	612.8815528	-5408388.935	-8824.525571	-5.408388935
400	796.9479871	-8136106.009	-10209.08032	-8.136106009
500	849.0662673	-8615427.653	-10146.94375	-8.615427653
600	989.4369924	-10856735.17	-10972.63925	-10.85673517
700	947.7359944	-9991507.585	-10542.50091	-9.991507585
100	932.6997379	-9907058.319	-10621.91605	-9.907058319
200	745.664115	-7950021.462	-10661.66562	-7.950021462
300	875.6994525	-8463250.851	-9664.561085	-8.463250851
400	722.2208313	-8509129.257	-11781.89397	-8.509129257
500	1040.312546	-12055686.49	-11588.52361	-12.05568649
600	940.8801278	-9419841.881	-10011.73433	-9.419841881
700	887.1013813	-10145754.09	-11436.97249	-10.14575409
100	548.3941228	-5725174.007	-10439.88943	-5.725174007
200	871.1970271	-9343280.406	-10724.6468	-9.343280406
300	980.4104377	-10671689.47	-10884.92029	-10.67168947
400	615.6247887	-6437715.109	-10457.2058	-6.437715109
500	909.3862967	-8458796.587	-9301.653893	-8.458796587
600	821.8232364	-8474097.573	-10311.3385	-8.474097573
700	898.3172651	-9905440.424	-11026.66152	-9.905440424
100	806.7743915	-5871318.263	-7277.521851	-5.871318263
200	1273.578338	-12288207.19	-9648.567987	-12.28820719
300	1103.944324	-12981570.7	-11759.26215	-12.9815707
400	824.4542969	-8482767.96	-10288.94869	-8.48276796
500	945.8718137	-10102529.24	-10680.65365	-10.10252924
600	982.4940038	-10885668.38	-11079.62831	-10.88566838
700	807.8874325	-8367982.955	-10357.85756	-8.367982955
100	1114.676004	-14115249.61	-12663.09633	-14.11524961
200	818.7621167	-8708998.688	-10636.78755	-8.708998688
300	768.4178059	-8430477.834	-10971.21614	-8.430477834
400	697.0138974	-7626439.224	-10941.58847	-7.626439224
500	783.7367362	-8246702.342	-10522.28632	-8.246702342
600	801.4767818	-8884297.283	-11084.90911	-8.884297283
700	912.6745582	-9304030.425	-10194.2476	-9.304030425
100	874.8767411	-8751876.905	-10003.55421	-8.751876905
200	676.3567767	-6616023.316	-9781.854111	-6.616023316
300	812.7604571	-8383550.499	-10314.90943	-8.383550499
400	909.3985503	-9550948.561	-10502.48932	-9.550948561
500	868.2309522	-9861444.794	-11358.08942	-9.861444794
600	934.0307147	-10719486.83	-11476.58922	-10.71948683
700	978.6941328	-10645187.39	-10876.92981	-10.64518739
100	507.6588426	-3868885.297	-7621.033995	-3.868885297
200	886.5097663	-9179168.424	-10354.27784	-9.179168424
300	642.0755129	-6581421.02	-10250.22897	-6.58142102
400	660.4472376	-6891765.174	-10434.99735	-6.891765174
500	769.9033118	-7894957.756	-10254.47954	-7.894957756
600	702.619394	-7221792.437	-10278.38471	-7.221792437
700	884.6597161	-8939051.183	-10104.50801	-8.939051183
100	506.7805162	-3075977.701	-6069.644752	-3.075977701
200	831.8706746	-8291311.258	-9967.067612	-8.291311258
300	505.6003218	-4793423.844	-9480.658213	-4.793423844
400	718.559349	-7427221.035	-10336.26665	-7.427221035
500	815.4167701	-8183563.768	-10036.05036	-8.183563768
600	795.4432431	-7455718.903	-9373.036942	-7.455718903
700	869.5841246	-9284398.689	-10676.82634	-9.284398689
100	913.9708678	-10070275.52	-11018.1581	-10.07027552
200	811.3538411	-9890067.444	-12189.58603	-9.890067444
300	667.9565552	-6592543.17	-9869.7185	-6.59254317
400	1021.29508	-11199083.91	-10965.57119	-11.19908391
500	820.0152954	-8607285.715	-10496.49411	-8.607285715
600	932.1731128	-9271481.328	-9946.093918	-9.271481328
700	843.6710217	-8925787.937	-10579.70193	-8.925787937
100	894.5363459	-10570475.47	-11816.70875	-10.57047547
200	816.7685033	-8535932.225	-10450.85871	-8.535932225
300	782.9663877	-9031619.767	-11535.13089	-9.031619767
400	604.3808529	-6397704.837	-10585.55182	-6.397704837
500	1117.605382	-12298513.93	-11004.34386	-12.29851393
600	852.9588921	-8745111.652	-10252.67657	-8.745111652
700	866.9460565	-9607355.5	-11081.83771	-9.6073555
100	839.9988997	-8716121.092	-10376.34822	-8.716121092
200	570.7498886	-5639889.43	-9881.542761	-5.63988943
300	676.5164441	-7595649.174	-11227.58987	-7.595649174
400	912.9104732	-10043341.81	-11001.45316	-10.04334181
500	804.0105778	-8973380.954	-11160.77475	-8.973380954
600	788.9543616	-8837133.558	-11201.07067	-8.837133558
700	932.3047414	-10797172.32	-11581.16208	-10.79717232
100	399.8069423	-5651969.485	-14136.74673	-5.651969485
200	760.4915686	-8706543.77	-11448.5737	-8.70654377
300	668.4018718	-6550055.671	-9799.577091	-6.550055671
400	887.4878496	-8812805.083	-9930.057169	-8.812805083
500	993.2915031	-9998377.995	-10065.90509	-9.998377995
600	821.3417023	-8691020.553	-10581.49188	-8.691020553
700	798.8291573	-8123468.963	-10169.2194	-8.123468963
100	1155.746651	-13881399.81	-12010.7636	-13.88139981
200	992.9555387	-13363078.12	-13457.88165	-13.36307812
300	756.4985964	-7535768.186	-9961.377617	-7.535768186
400	798.8934285	-8324890.645	-10420.52713	-8.324890645
500	770.895849	-8652489.813	-11223.94137	-8.652489813
600	898.8957077	-10476325.37	-11654.66169	-10.47632537
700	889.9574539	-9367304.846	-10525.5648	-9.367304846
100	737.1064243	-6719802.109	-9116.461189	-6.719802109
200	815.1765338	-7477054.207	-9172.312862	-7.477054207
300	925.6135177	-9827637.291	-10617.4306	-9.827637291
400	818.4961517	-8395233.91	-10256.90089	-8.39523391
500	868.3477897	-10189085.82	-11733.87661	-10.18908582
600	855.6675392	-8309843.666	-9711.533142	-8.309843666
700	822.7302213	-7782334.193	-9459.156831	-7.782334193
100	853.3399227	-10127271.52	-11867.80467	-10.12727152
200	751.0038285	-9469393.078	-12608.9811	-9.469393078
300	847.535119	-7991221.693	-9428.779427	-7.991221693
400	1035.893013	-10418581.03	-10057.58403	-10.41858103
500	938.7670709	-10386110.95	-11063.56547	-10.38611095
600	967.115994	-10548110.84	-10906.7691	-10.54811084
700	864.0667742	-8796679.481	-10180.55519	-8.796679481
100	1236.897833	-15290779.22	-12362.20067	-15.29077922
200	601.0170018	-6995788.452	-11639.91772	-6.995788452
300	886.1971425	-8572409.172	-9673.253005	-8.572409172
400	938.7143726	-9815838.262	-10456.68262	-9.815838262
500	868.0855196	-9036269.096	-10409.42268	-9.036269096
600	867.3835783	-9378724.224	-10812.66058	-9.378724224
700	863.5046996	-9283297.528	-10750.72033	-9.283297528
100	567.1373809	-6389227.336	-11265.74892	-6.389227336
200	739.9205082	-7248278.381	-9796.023088	-7.248278381
300	879.0620048	-9101858.396	-10354.05733	-9.101858396
400	911.0230599	-10006940.56	-10984.28899	-10.00694056
500	830.4873483	-8514317.116	-10252.19365	-8.514317116
600	927.1445722	-10042324.77	-10831.45507	-10.04232477
700	699.3189016	-7536021.273	-10776.22992	-7.536021273
100	1296.25764	-12237917.09	-9440.960434	-12.23791709
200	647.4185411	-5653721.964	-8732.715554	-5.653721964
300	1049.110979	-11258103.64	-10731.08934	-11.25810364
400	825.2886326	-7927909.873	-9606.226912	-7.927909873
500	757.5099811	-7908192.343	-10439.72032	-7.908192343
600	867.0736438	-9448741.762	-10897.2771	-9.448741762
700	972.2612415	-10302090.45	-10596.01063	-10.30209045
100	479.0358991	-4381936.751	-9147.407864	-4.381936751
200	1213.39767	-11760839.53	-9692.485673	-11.76083953
300	1005.845107	-11406048.94	-11339.76678	-11.40604894
400	872.5564585	-9499118.888	-10886.53782	-9.499118888
500	906.8662054	-9627628.923	-10616.37193	-9.627628923
600	1032.918686	-11238764.77	-10880.59004	-11.23876477
700	939.2264803	-9366977.176	-9973.076114	-9.366977176
100	669.5934743	-6935476.459	-10357.74201	-6.935476459
200	930.9409613	-9232597.572	-9917.489891	-9.232597572
300	949.9893693	-9645477.662	-10153.248	-9.645477662
400	838.8655576	-9926108.594	-11832.77643	-9.926108594
500	932.4590676	-9952191.277	-10673.05968	-9.952191277
600	772.8171577	-7395407.243	-9569.413889	-7.395407243
700	914.9741478	-9140472.106	-9989.869252	-9.140472106
100	903.811845	-9120613.555	-10091.27464	-9.120613555
200	908.46531	-10341955.74	-11383.9853	-10.34195574
300	1071.509995	-12825908.94	-11969.93869	-12.82590894
400	901.5509254	-10295368.81	-11419.61981	-10.29536881
500	965.9458782	-11456996.61	-11860.90947	-11.45699661
600	823.4335194	-7829411.798	-9508.250045	-7.829411798
700	748.8242223	-7960135.657	-10630.17918	-7.960135657
100	1173.6686	-13135589.24	-11191.90651	-13.13558924
200	999.0475962	-11534300.76	-11545.29654	-11.53430076
300	859.3071194	-9102363.573	-10592.67795	-9.102363573
400	1187.711193	-13236395.71	-11144.45649	-13.23639571
500	837.6488312	-8452477.843	-10090.71765	-8.452477843
600	978.6426532	-10526075.41	-10755.79056	-10.52607541
700	880.0478066	-10044000.43	-11413.01683	-10.04400043
100	816.7829029	-10462855.72	-12809.83684	-10.46285572
200	750.2390861	-9158608.905	-12207.58699	-9.158608905
300	646.1863498	-6632499.099	-10264.06562	-6.632499099
400	704.7154951	-7373427.734	-10462.98511	-7.373427734
500	924.8533101	-8760064.785	-9471.842387	-8.760064785
600	875.7967606	-10337252.1	-11803.25455	-10.3372521
700	924.8118035	-9565538.38	-10343.22696	-9.56553838
100	900.5594441	-11590920.37	-12870.79987	-11.59092037
200	960.7695261	-10090019.25	-10502.0184	-10.09001925
300	867.2575417	-9622153.785	-11094.92085	-9.622153785
400	957.6070153	-10883945.72	-11365.77484	-10.88394572
500	683.7951211	-7133381.159	-10432.04454	-7.133381159
600	739.0611559	-7445514.849	-10074.28788	-7.445514849
700	807.3546029	-8369469.394	-10366.53456	-8.369469394
100	575.3085138	-8631498.426	-15003.25168	-8.631498426
200	991.5068103	-12252586.04	-12357.54097	-12.25258604
300	597.9908702	-6297203.894	-10530.60207	-6.297203894
400	944.2563499	-10152771.28	-10752.1345	-10.15277128
500	731.225714	-8830137.456	-12075.80271	-8.830137456
600	804.2440034	-8516522.138	-10589.47546	-8.516522138
700	770.8344177	-8653637.246	-11226.32442	-8.653637246
100	908.4767052	-9996269.472	-11003.33054	-9.996269472
200	871.4858626	-7960645.311	-9134.566208	-7.960645311
300	927.9955355	-10457525.39	-11268.93933	-10.45752539
400	987.2903213	-11093443.98	-11236.25314	-11.09344398
500	878.1925321	-10498998.16	-11955.23507	-10.49899816
600	867.0829518	-9975763.985	-11504.97073	-9.975763985
700	834.5248677	-8937392.336	-10709.55784	-8.937392336
100	1083.408966	-11005870.48	-10158.55584	-11.00587048
200	731.4871583	-9108249.523	-12451.68753	-9.108249523
300	918.3898377	-9672135.613	-10531.62308	-9.672135613
400	698.9840451	-6807092.139	-9738.551526	-6.807092139
500	961.8124704	-11395900.32	-11848.35991	-11.39590032
600	897.6775968	-10291465.54	-11464.54537	-10.29146554
700	822.7307921	-9633358.45	-11709.00438	-9.63335845
100	937.4176441	-8698093.311	-9278.781304	-8.698093311
200	886.5384614	-9425754.713	-10632.08775	-9.425754713
300	842.3382598	-9045534.677	-10738.60124	-9.045534677
400	744.3388853	-7425172.807	-9975.527214	-7.425172807
500	948.1383516	-10394724.09	-10963.29884	-10.39472409
600	1021.582474	-9887065.963	-9678.186746	-9.887065963
700	809.8282762	-7875573.57	-9724.992077	-7.87557357
100	952.5485998	-9426173.346	-9895.740069	-9.426173346
200	976.0923275	-10597050.48	-10856.60667	-10.59705048
300	828.6643449	-8288295.646	-10001.99381	-8.288295646
400	829.4416211	-8013381.08	-9661.175513	-8.01338108
500	781.3891006	-7673572.703	-9820.424546	-7.673572703
600	820.3952018	-9371661.101	-11423.34948	-9.371661101
700	925.2461172	-9882533.185	-10680.97774	-9.882533185
100	915.8475504	-9707483.795	-10599.4538	-9.707483795
200	741.1140377	-8764887.912	-11826.63864	-8.764887912
300	860.46746	-9731954.503	-11310.07848	-9.731954503
400	890.1252437	-9724083.823	-10924.39956	-9.724083823
500	1075.497148	-11256232.98	-10466.07422	-11.25623298
600	749.7400488	-7073321.488	-9434.365283	-7.073321488
700	945.9993641	-9780276.127	-10338.56522	-9.780276127
100	1101.390062	-10233220.36	-9291.186394	-10.23322036
200	977.6972684	-8451179.837	-8643.963843	-8.451179837
300	717.6081056	-6669460.193	-9294.014575	-6.669460193
400	803.0680007	-8943533.231	-11136.70726	-8.943533231
500	774.1352342	-6964998.027	-8997.133472	-6.964998027
600	824.0996022	-9519520.598	-11551.41996	-9.519520598
700	885.7110348	-8598665.328	-9708.206164	-8.598665328
100	753.9264249	-6291264.608	-8344.666536	-6.291264608
200	898.7884975	-10595982.7	-11789.1837	-10.5959827
300	807.4210717	-9297634.009	-11515.22339	-9.297634009
400	941.5595926	-10655002.5	-11316.33365	-10.6550025
500	664.3456725	-5861783.236	-8823.393421	-5.861783236
600	886.1208024	-8655100.991	-9767.405265	-8.655100991
700	806.6831879	-8516956.671	-10557.99451	-8.516956671
100	754.3252956	-7180198.738	-9518.703376	-7.180198738
200	855.1281979	-9187497.043	-10743.99963	-9.187497043
300	889.925462	-8006366.951	-8996.671398	-8.006366951
400	775.2977103	-7476473.709	-9643.358428	-7.476473709
500	861.2403881	-8744527.638	-10153.41101	-8.744527638
600	933.5332731	-9859686.927	-10561.68774	-9.859686927
700	912.6527917	-9422228.434	-10324.00111	-9.422228434
100	414.2663038	-4292690.756	-10362.15284	-4.292690756
200	947.0528967	-10180614.89	-10749.78486	-10.18061489
300	775.1505082	-8399080.776	-10835.4193	-8.399080776
400	973.9591327	-10417247.41	-10695.77466	-10.41724741
500	840.8199408	-9503121.326	-11302.20736	-9.503121326
600	777.561421	-8154475.294	-10487.24265	-8.154475294
700	957.4475815	-10793219.09	-11272.90862	-10.79321909
100	624.3015468	-8363823.904	-13397.08983	-8.363823904
200	985.4742858	-10191049.87	-10341.26412	-10.19104987
300	978.1173231	-10587558.31	-10824.42572	-10.58755831
400	768.7864723	-7961289.076	-10355.65708	-7.961289076
500	979.8693352	-11175846.47	-11405.44567	-11.17584647
600	878.5943035	-9379665.569	-10675.76415	-9.379665569
700	965.7519296	-10693972.04	-11073.20805	-10.69397204
100	499.6431367	-6487575.167	-12984.41766	-6.487575167
200	1074.629255	-9872667.569	-9187.045232	-9.872667569
300	777.705238	-8544464.785	-10986.76512	-8.544464785
400	665.4708944	-6649566.273	-9992.272131	-6.649566273
500	920.2275777	-9158503.568	-9952.433278	-9.158503568
600	971.7667323	-11784228.61	-12126.60222	-11.78422861
700	811.9092965	-8959045.742	-11034.54016	-8.959045742
100	997.351625	-11005235.95	-11034.45933	-11.00523595
200	927.5138796	-9200952.298	-9920.015754	-9.200952298
300	758.6074007	-7291266.431	-9611.383206	-7.291266431
400	818.6059816	-9371301.992	-11447.87871	-9.371301992
500	748.352443	-8169725.975	-10916.9497	-8.169725975
600	802.0312938	-8511305.87	-10612.18675	-8.51130587
700	829.3953847	-7998950.535	-9644.315223	-7.998950535
100	1000.290902	-10073775.55	-10070.84591	-10.07377555
200	885.038918	-8827258.818	-9973.865147	-8.827258818
300	874.9829357	-10609758.69	-12125.67498	-10.60975869
400	898.4025003	-10284100.28	-11447.09668	-10.28410028
500	668.8578443	-6751226.214	-10093.6638	-6.751226214
600	987.3061581	-10334770.81	-10467.64544	-10.33477081
700	952.3405612	-10855397.61	-11398.65092	-10.85539761
100	817.6540171	45173657.36	55247.88776	45.17365736
200	927.2203967	-9638737.756	-10395.30385	-9.638737756
300	895.9324308	-8857859.302	-9886.749265	-8.857859302
400	922.0153571	-9973789.554	-10817.37899	-9.973789554
600	863.7806026	-9494606.241	-10991.91879	-9.494606241
700	794.7393202	-8801259.783	-11074.39831	-8.801259783
100	877.2477145	-9822461.855	-11196.90789	-9.822461855
200	961.781846	-8934191.275	-9289.207643	-8.934191275
300	932.1155534	-9363264.896	-10045.17612	-9.363264896
400	894.4000378	-9370529.398	-10476.88842	-9.370529398
500	754.564723	-7730680.921	-10245.21911	-7.730680921
600	783.6747287	-7737583.181	-9873.462672	-7.737583181
700	774.176092	-7901592.095	-10206.45326	-7.901592095
100	705.0359244	-7458244.182	-10578.53072	-7.458244182
200	933.7681403	-10476350.08	-11219.43406	-10.47635008
300	877.9097842	-8988124.516	-10238.09585	-8.988124516
400	852.6884179	-8668736.56	-10166.35899	-8.66873656
500	784.934279	-7218888.99	-9196.806896	-7.21888899
600	738.8177905	-7672346.584	-10384.6262	-7.672346584
700	1064.850244	-11471666.12	-10773.03234	-11.47166612
100	893.4363606	-9707607.504	-10865.47171	-9.707607504
200	1006.880105	-9992947.185	-9924.66445	-9.992947185
300	978.9584436	-11084803.69	-11323.05846	-11.08480369
400	895.862798	-9859116.179	-11005.16307	-9.859116179
500	847.8472741	-8917299.534	-10517.57764	-8.917299534
600	898.866683	-9445783.89	-10508.54823	-9.44578389
700	971.8682437	-10384790.12	-10685.38887	-10.38479012
100	1065.350747	-11664078.61	-10948.58068	-11.66407861
200	594.868932	-5154364.112	-8664.705508	-5.154364112
300	929.0816457	-9689563.778	-10429.18437	-9.689563778
400	747.7983677	-8084680.253	-10811.31038	-8.084680253
500	763.4011543	-8423753.546	-11034.5046	-8.423753546
600	842.0936231	-9258426.62	-10994.53358	-9.25842662
700	992.6627789	-10084631.34	-10159.17143	-10.08463134
100	303.6034739	-5358255.221	-17648.86005	-5.358255221
200	924.1236288	-9716337.318	-10514.10982	-9.716337318
300	960.1097709	-9977727.127	-10392.27745	-9.977727127
400	872.8477832	-8987689.386	-10296.97223	-8.987689386
500	945.6098927	-10157360.26	-10741.59687	-10.15736026
600	977.0215311	-10526188.5	-10773.75284	-10.5261885
700	946.1742154	-9888493.679	-10451.02849	-9.888493679
100	794.2908741	-9700296.744	-12212.52448	-9.700296744
200	801.4857674	-7848993.65	-9793.054311	-7.84899365
300	775.92235	-8237379.511	-10616.24209	-8.237379511
400	1133.372918	-12741975.76	-11242.52711	-12.74197576
500	605.8994048	-6175123.325	-10191.66429	-6.175123325
600	919.9513646	-10373069.67	-11275.67182	-10.37306967
700	757.6832206	-7293754.956	-9626.391027	-7.293754956
100	851.0572922	-8328765.241	-9786.374334	-8.328765241
200	751.7136439	-8928541.108	-11877.58288	-8.928541108
300	804.4922427	-7592282.666	-9437.359695	-7.592282666
400	897.2619507	-9506936.769	-10595.49751	-9.506936769
500	778.310665	-8631405.136	-11089.92273	-8.631405136
600	746.0188851	-8639517.475	-11580.82945	-8.639517475
700	793.2034635	-9032608.473	-11387.50508	-9.032608473
100	847.7660221	-9606288.006	-11331.29632	-9.606288006
200	856.292246	-9447332.416	-11032.83658	-9.447332416
300	896.2120411	-10023009.98	-11183.7484	-10.02300998
400	835.9993238	-8498978.868	-10166.25089	-8.498978868
500	780.7480114	-8191200.928	-10491.47844	-8.191200928
600	929.4259146	-9759801.188	-10500.89204	-9.759801188
700	818.598379	-7873910.143	-9618.770749	-7.873910143
100	953.4252039	-12346305.91	-12949.42263	-12.34630591
200	712.3467486	-8057910.382	-11311.78095	-8.057910382
300	821.0415949	-8443053.096	-10283.34392	-8.443053096
400	990.8632417	-11574780.11	-11681.51125	-11.57478011
500	843.4977555	-8339421.139	-9886.714084	-8.339421139
600	880.1947104	-10225165.89	-11616.93631	-10.22516589
700	886.8265961	-9236209.181	-10414.89872	-9.236209181
100	738.8037426	-9412303.227	-12739.92359	-9.412303227
200	826.8405943	-8224152.574	-9946.478959	-8.224152574
300	564.8894949	-5622986.965	-9954.136191	-5.622986965
400	813.8719688	-8282463.02	-10176.61664	-8.28246302
500	898.2894558	-9624029.611	-10713.7288	-9.624029611
600	929.5538592	-10733545.57	-11546.98619	-10.73354557
700	771.2750879	-8490762.137	-11008.73381	-8.490762137
100	634.6059335	-6407745.626	-10097.20409	-6.407745626
200	1024.277776	-10666250.19	-10413.43515	-10.66625019
300	841.6397476	-10164531.2	-12077.05699	-10.1645312
400	719.0774731	-7281136.197	-10125.66305	-7.281136197
500	861.2494754	-8913664.98	-10349.68988	-8.91366498
600	882.4479832	-8789110.585	-9959.919171	-8.789110585
700	831.3369779	-9081440.411	-10923.89807	-9.081440411
100	1094.975393	21299501.7	19452.03686	21.2995017
200	932.5496785	-10103841.05	-10834.64107	-10.10384105
300	643.8431561	-5399116.461	-8385.763535	-5.399116461
400	806.2558305	-8768163.253	-10875.1626	-8.768163253
500	835.6878009	-9120551.057	-10913.82577	-9.120551057
600	1011.734624	-10586139.39	-10463.35585	-10.58613939
700	918.6050496	-10150550.16	-11049.96121	-10.15055016
100	965.4271837	-10611181.56	-10991.17752	-10.61118156
200	775.459702	-7732918.696	-9972.04455	-7.732918696
300	838.4288967	-8523825.065	-10166.42568	-8.523825065
400	740.2371953	-7941290.931	-10728.03553	-7.941290931
500	1017.542433	-11741744.74	-11539.31705	-11.74174474
600	961.7433871	-9478223.602	-9855.252169	-9.478223602
700	911.593328	-9779415.4	-10727.82687	-9.7794154
100	579.2968898	-5873906.099	-10139.71627	-5.873906099
200	908.7944964	-9080230.319	-9991.511123	-9.080230319
300	903.3191584	-10175879.97	-11264.98855	-10.17587997
400	641.183201	-6573384.48	-10251.95992	-6.57338448
500	923.0210075	-8445716.345	-9150.080308	-8.445716345
600	867.6656422	-8673468.151	-9996.325461	-8.673468151
700	931.4719309	-9422293.083	-10115.48794	-9.422293083
100	667.246567	-5916757.047	-8867.422238	-5.916757047
200	1279.098575	-13434982.47	-10503.47701	-13.43498247
300	1132.696336	-12549322	-11079.15828	-12.549322
400	850.1947607	-9197521.345	-10818.13459	-9.197521345
500	934.0653801	-9973007.827	-10676.99118	-9.973007827
600	978.3184232	-10195453.08	-10421.40558	-10.19545308
700	852.1348273	-9360505.627	-10984.77063	-9.360505627
100	1036.122621	-11962275.8	-11545.23177	-11.9622758
200	841.5898375	-8084927.441	-9606.731309	-8.084927441
300	823.8293412	-8535372.026	-10360.60698	-8.535372026
400	717.4638011	-8053645.935	-11225.15996	-8.053645935
500	766.9108194	-8933067.294	-11648.11745	-8.933067294
600	833.8016963	-8676224	-10405.62047	-8.676224
700	849.0773564	-8846426.872	-10418.87032	-8.846426872
100	710.6885924	-8573054.772	-12063.02572	-8.573054772
200	689.1240952	-6387783.329	-9269.423857	-6.387783329
300	831.9896205	-8558872.431	-10287.23462	-8.558872431
400	963.3003564	-10156785.72	-10543.73711	-10.15678572
500	878.992006	-8761272.932	-9967.409115	-8.761272932
600	952.1319582	-10171567.17	-10682.93852	-10.17156717
700	966.8426426	-11124748.45	-11506.26581	-11.12474845
100	521.8819063	-3670365.383	-7032.942392	-3.670365383
200	865.4877776	-7909991.637	-9139.345282	-7.909991637
300	702.8525074	-6760345.5	-9618.441178	-6.7603455
400	677.13449	-6650259.151	-9821.179174	-6.650259151
500	761.02215	-7669008.107	-10077.24691	-7.669008107
600	713.3959595	-7077428.719	-9920.758066	-7.077428719
700	886.6001782	-9696291.824	-10936.48756	-9.696291824
100	486.8974077	-3158285.953	-6486.55323	-3.158285953
200	823.6653417	-8928558.423	-10840.03171	-8.928558423
300	491.2266989	-4856002.675	-9885.461612	-4.856002675
400	721.8872004	-7566916.611	-10482.13157	-7.566916611
500	851.9764665	-8414707.743	-9876.690348	-8.414707743
600	742.1696176	-7520661.239	-10133.34561	-7.520661239
700	953.6996402	-9518397.706	-9980.498372	-9.518397706
100	888.1945659	-11987697.82	-13496.70251	-11.98769782
200	831.8512158	-10250296.46	-12322.27142	-10.25029646
300	671.4412251	-6395616.878	-9525.207328	-6.395616878
400	1052.682493	-10584426.32	-10054.71868	-10.58442632
500	811.9721775	-8992386.841	-11074.7475	-8.992386841
600	904.4843324	-8535940.52	-9437.355866	-8.53594052
700	828.8062651	-8932159.248	-10777.1377	-8.932159248
100	877.3345748	-11249733.84	-12822.62682	-11.24973384
200	791.0682349	-8226849.607	-10399.67129	-8.226849607
300	752.4890295	-8959334.168	-11906.2655	-8.959334168
400	632.8801693	-6362917.85	-10053.90619	-6.36291785
500	1147.763354	-11991464.77	-10447.68046	-11.99146477
600	855.2897713	-8979921.194	-10499.27346	-8.979921194
700	871.5361962	-9476890.91	-10873.77776	-9.47689091
100	902.3188544	-8854559	-9813.115349	-8.854559
200	608.9306606	-5784937.471	-9500.157975	-5.784937471
300	661.9699084	-8159117.015	-12325.51044	-8.159117015
400	994.6501172	-10455704.41	-10511.94207	-10.45570441
500	860.2295197	-8514772.577	-9898.256665	-8.514772577
600	847.3390886	-9143473.777	-10790.80843	-9.143473777
700	975.0371033	-10287507.18	-10550.88791	-10.28750718
100	373.7515957	-4749837.86	-12708.54202	-4.74983786
200	769.6389784	-8896586.893	-11559.4287	-8.896586893
300	688.0436088	-6548065.706	-9516.934134	-6.548065706
400	822.9464365	-9205645.535	-11186.20256	-9.205645535
500	1044.497696	-9686285.878	-9273.630676	-9.686285878
600	841.5464606	-8699750.146	-10337.81324	-8.699750146
700	806.7560806	-7555298.496	-9365.03446	-7.555298496
100	1172.742836	-12072648.92	-10294.37021	-12.07264892
200	991.3470319	-12037743.57	-12142.81496	-12.03774357
300	832.4164476	-7724856.99	-9280.03887	-7.72485699
400	813.110528	-8279051.642	-10181.95111	-8.279051642
500	794.3522132	-8331734.029	-10488.71507	-8.331734029
600	906.6030824	-10664604.33	-11763.2562	-10.66460433
700	921.0834082	-10150898.16	-11020.60689	-10.15089816
100	701.8639857	-6667788.979	-9500.11557	-6.667788979
200	757.4890587	-7129516.293	-9412.038644	-7.129516293
300	944.2206879	-9935439.965	-10522.37056	-9.935439965
400	785.0597449	-8141747.175	-10370.86314	-8.141747175
500	913.1965529	-9636895.132	-10552.92544	-9.636895132
600	862.622964	-7725440.165	-8955.755281	-7.725440165
700	779.1974993	-7888514.777	-10123.89642	-7.888514777
100	1129.983894	-11894440.4	-10526.20349	-11.8944404
200	757.0997599	-8474613.77	-11193.52326	-8.47461377
300	880.881018	-7907381.878	-8976.674167	-7.907381878
400	977.1098883	-10654978.28	-10904.58546	-10.65497828
500	949.0559181	-9923330.646	-10456.00207	-9.923330646
600	978.6394961	-10060276.78	-10279.85977	-10.06027678
700	788.3225659	-9552017.359	-12116.88942	-9.552017359
100	1195.2106	-14135881.88	-11827.10552	-14.13588188
200	600.2824019	-6998188.536	-11658.16041	-6.998188536
300	823.8550974	-8742556.248	-10611.76447	-8.742556248
400	899.6225276	-10990620.27	-12216.92425	-10.99062027
500	846.2060747	-9412288.813	-11122.92749	-9.412288813
600	840.3150272	-9703891.383	-11547.9208	-9.703891383
700	834.3335985	-10027712.57	-12018.82866	-10.02771257
100	583.8201819	-6687244.11	-11454.28733	-6.68724411
200	756.1997318	-7915852.792	-10467.93917	-7.915852792
300	876.4435438	-9224644.326	-10525.08675	-9.224644326
400	926.8323527	-9715823.616	-10482.82744	-9.715823616
500	857.1751739	-8195352.906	-9560.884585	-8.195352906
600	982.6903742	-9702268.161	-9873.169023	-9.702268161
700	698.9334892	-6687583.14	-9568.268288	-6.68758314
100	1247.050254	-13217598.14	-10599.09021	-13.21759814
200	620.0734878	-6268060.42	-10108.57672	-6.26806042
300	1026.969676	-10480454.02	-10205.22247	-10.48045402
400	815.9609768	-7845282.213	-9614.776241	-7.845282213
500	771.8873727	-8472346.31	-10976.14316	-8.47234631
600	896.1355255	-8901078.099	-9932.736563	-8.901078099
700	975.7275925	-10029826.46	-10279.33057	-10.02982646
100	483.6771257	-4196395.784	-8676.026963	-4.196395784
200	1185.091113	-12741338.77	-10751.35796	-12.74133877
300	1001.514689	-11759088.2	-11741.30378	-11.7590882
400	864.3879961	-9150177.472	-10585.72946	-9.150177472
500	921.2938757	-8960846.37	-9726.371364	-8.96084637
600	976.1336925	-10899415.98	-11165.90489	-10.89941598
700	891.4135236	-9606785.831	-10777.025	-9.606785831
100	634.3474475	-7387934.264	-11646.51059	-7.387934264
200	935.7358077	-9064489.671	-9687.018063	-9.064489671
300	926.1516358	-9918045.37	-10708.87853	-9.91804537
400	890.7240756	-9351420.841	-10498.67304	-9.351420841
500	922.2425318	-9792509.875	-10618.15036	-9.792509875
600	828.1125939	-8052622.282	-9724.066921	-8.052622282
700	904.6876861	-9869815.369	-10909.63823	-9.869815369
100	813.0191264	-9466081.679	-11643.12299	-9.466081679
200	971.2715429	-9420502.229	-9699.143662	-9.420502229
300	997.9892922	-13115535.18	-13141.95982	-13.11553518
400	886.6775269	-9861345.8	-11121.68235	-9.8613458
500	940.7591868	-10297657.87	-10946.1146	-10.29765787
600	762.5826733	-8105037.637	-10628.40518	-8.105037637
700	757.8993353	-7934962.343	-10469.67846	-7.934962343
100	1100.042081	-13038035.83	-11852.30643	-13.03803583
200	1031.899669	-10841259.96	-10506.11826	-10.84125996
300	857.6402412	-8763049.55	-10217.62871	-8.76304955
400	1149.446921	-13390387.92	-11649.41824	-13.39038792
500	799.5013196	-9765209.657	-12214.12575	-9.765209657
600	930.2023978	-10851486.68	-11665.72642	-10.85148668
700	902.7953942	-9708468.184	-10753.78568	-9.708468184
100	747.2722991	-9652257.151	-12916.65322	-9.652257151
200	759.6047982	-8182518.571	-10772.07331	-8.182518571
300	645.9657163	-6582881.553	-10190.75995	-6.582881553
400	755.7584137	-7497913.086	-9921.044808	-7.497913086
500	937.1239819	-9000117.026	-9603.976848	-9.000117026
600	905.1372564	-9481297.307	-10474.98293	-9.481297307
700	955.4804109	-9664055.464	-10114.34181	-9.664055464
100	890.2500188	-10710596.36	-12030.99819	-10.71059636
200	966.4625131	-9553430.601	-9884.946877	-9.553430601
300	877.6871383	-10254639.04	-11683.70663	-10.25463904
400	961.7364214	-10498146.99	-10915.82554	-10.49814699
500	696.0115412	-7236510.046	-10397.11214	-7.236510046
600	737.8399784	-7241205.114	-9814.059045	-7.241205114
700	802.8682082	-8370848.347	-10426.17987	-8.370848347
100	668.6489073	-7212075.573	-10786.04256	-7.212075573
200	979.2328098	-12081459.78	-12337.67871	-12.08145978
300	634.7693375	-6035265.196	-9507.808332	-6.035265196
[truncated: 1,491 more rows]
